# Supplementary material for: Spatially nanoconfined N-type polymer semiconductors for stretchable ultrasensitive X-ray detection
Source: Nat Commun. 2022 Nov 22;13:7163. doi: 10.1038/s41467-022-34968-1 (PMC9684452; doi:10.1038/s41467-022-34968-1)
Supplement: Supplementary file 2 — Source Data [file 41467_2022_34968_MOESM2_ESM.xlsx]

## Sheet: fig 1d
Wavelength	Absorbance
nm	a.u.
	neat	07:03:00	05:05:00	03:07:00
2.9666	167.096	174.029	176.604	228.332
2.96344	168.865	181.931	181.88	236.761
2.96028	168.592	181.184	182.062	235.455
2.95712	170.131	179.84	181.154	235.859
2.95395	172.994	179.386	183.614	238.464
2.95079	174.691	182.112	188.017	240.723
2.94763	175.572	183.06	190.63	239.36
2.94447	176.014	182.827	188.042	237.418
2.94131	175.539	182.246	186.051	239.83
2.93815	175.045	183.824	186.78	240.426
2.93499	173.892	181.981	185.93	239.297
2.93183	173.95	184.847	186.617	237.929
2.92867	175.641	188.678	188.476	241.664
2.92551	177.724	191.307	189.941	247.101
2.92234	179.093	190.586	190.535	248.361
2.91918	179.438	187.747	189.951	246.076
2.91602	179.809	187.205	189.344	245.475
2.91286	177.763	189.182	190.472	246.706
2.9097	174.273	191.83	192.311	245.328
2.90654	175.083	192.953	195.419	242.634
2.90338	177.699	191.781	195.781	243.495
2.90022	181.571	190.588	194.329	245.396
2.89706	184.834	189.527	192.21	243.569
2.8939	186.118	189.885	192.983	240.324
2.89073	184.666	186.877	194.438	239.282
2.88757	181.932	181.3	194.078	238.591
2.88441	180.584	177.822	192.911	238.919
2.88125	181.131	181.541	189.779	237.614
2.87809	182.123	187.622	188.909	237.6
2.87493	182.051	190.449	189.691	238.57
2.87177	181.984	189.321	191.399	239.405
2.86861	182.241	187.873	193.421	243.033
2.86545	182.182	189.547	194.887	242.82
2.86229	181.383	190.667	195.464	242.145
2.85912	179.35	191.22	194.393	241.4
2.85596	179.428	190.785	192.953	243.281
2.8528	181.394	190.009	192.482	247.053
2.84964	182.826	189.705	193.828	250.846
2.84648	184.371	187.875	193.095	251.941
2.84332	184.935	187.229	189.858	248.427
2.84016	183.268	189.048	189.713	245.51
2.837	181.116	191.729	189.888	246.525
2.83384	177.812	190.896	191.047	247.419
2.83068	177.08	192.081	190.559	246.978
2.82751	176.123	192.07	191.604	244.733
2.82435	177.621	191.227	193.702	244.121
2.82119	181.012	190.057	193.4	243.118
2.81803	183.7	192.402	191.811	245.014
2.81487	182.694	196.617	189.334	246.128
2.81171	179.536	197.162	185.621	244.97
2.80855	178.317	193.654	185.022	245.236
2.80539	180.028	191.022	186.796	247.553
2.80223	180.693	189.217	189.375	248.426
2.79907	180.806	189.168	189.788	247.874
2.7959	181.697	191.279	188.67	248.136
2.79274	180.142	193.902	187.627	247.709
2.78958	178.846	195.857	188.538	246.771
2.78642	181.286	196.227	190.478	245.644
2.78326	182.856	193.313	191.565	244.28
2.7801	183.335	190.945	192.403	244.161
2.77694	180.462	190.456	192.503	244.88
2.77378	181.535	190.969	195.924	245.504
2.77062	181.463	191.693	195.505	245.662
2.76746	182.422	191.024	194.27	245.009
2.76429	182.697	192.684	192.008	246.356
2.76113	182.983	193.117	194.339	250.2
2.75797	181.532	193.034	194.286	249.994
2.75481	181.265	194.781	192.474	249.335
2.75165	181.539	192.41	191.004	244.88
2.74849	182.548	192.252	191.262	247.438
2.74533	181.888	192.816	191.894	249.191
2.74217	180.392	194.501	192.194	248.911
2.73901	180.08	193.128	191.479	246.656
2.73585	180.348	191.669	189.73	244.659
2.73268	181.141	193.317	189.918	244.164
2.72952	181.435	193.301	192.37	244.71
2.72636	182.394	193.82	193.438	246.881
2.7232	183.338	196.387	193.86	249.076
2.72004	184.011	197.651	193.085	251.99
2.71688	184.864	197.316	193.037	256.41
2.71372	184.48	197.68	195.907	257.741
2.71056	185.171	195.28	197.718	253.178
2.7074	185.78	194.686	199.849	251.144
2.70424	184.431	193.763	201.202	251.545
2.70107	183.962	195.563	198.267	249.042
2.69791	182.58	195.491	196.319	247.736
2.69475	182.036	195.924	193.494	249.955
2.69159	181.181	195.358	189.605	254.681
2.68843	180.565	193.627	192.093	255.517
2.68527	182.323	194.088	196.88	252.118
2.68211	183	196.379	196.839	250.484
2.67895	181.311	195.921	196.859	251.245
2.67579	179.544	195.656	195.861	250.982
2.67263	179.559	199.56	198.54	248.786
2.66946	179.531	199.095	200.759	249.053
2.6663	180.769	196.694	201.108	252.619
2.66314	183.616	195.46	199.928	255.486
2.65998	185.462	194.066	199.14	256.806
2.65682	185.693	192.792	197.835	257.209
2.65366	184.384	193.234	195.262	254.914
2.6505	182.235	196.127	194.811	253.196
2.64734	182.005	199.268	195.375	253.009
2.64418	185.919	199.514	196.758	252.106
2.64102	185.722	197.134	197.941	250.643
2.63785	183.223	195.006	201.567	250.754
2.63469	181.909	196.205	203.747	254.148
2.63153	184.288	200.734	203.894	256.655
2.62837	187.272	201.227	202.758	253.396
2.62521	190.324	197.245	200.595	250.064
2.62205	190.239	200.24	199.288	251.726
2.61889	189.993	202.593	203.387	255.374
2.61573	187.196	201.561	203.535	258.88
2.61257	183.019	200.023	201.652	257.691
2.60941	182.723	197.676	198.863	253.652
2.60624	184.691	196.532	197.423	251.801
2.60308	185.661	195.778	196.671	253.54
2.59992	184.02	197.001	194.901	254.191
2.59676	183.46	197.312	194.301	252.196
2.5936	183.653	198.011	194.121	249.472
2.59044	182.988	197.998	193.78	249.681
2.58728	183.165	196.52	195.083	251.404
2.58412	184.358	196.139	200.47	253.025
2.58096	184.491	194.697	205.434	254.491
2.5778	184.213	193.899	205.479	255.709
2.57463	185.986	193.555	202.192	256.216
2.57147	184.46	194.416	199.116	257.162
2.56831	187.439	195.843	196.899	257.314
2.56515	187.542	199.135	196.548	259.059
2.56199	186.19	200.243	196.888	256.714
2.55883	184.63	199.497	200.198	256.753
2.55567	183.941	199.834	203.442	258.968
2.55251	185.739	198.296	205.526	259.376
2.54935	187.891	196.532	205.642	256.593
2.54619	189.158	196.552	204.275	256.037
2.54302	189.162	200.091	203.406	257.841
2.53986	188.124	204.418	203.986	259.972
2.5367	188.766	202.975	204.241	263.821
2.53354	190.805	198.739	203.998	263.21
2.53038	192.7	199.789	203.308	262.198
2.52722	192.268	203.496	200.629	261.887
2.52406	190.12	203.743	198.744	262.74
2.5209	190.038	202.399	199.378	266.636
2.51774	192.564	201.048	200.584	264.129
2.51458	194.496	202.462	199.938	256.517
2.51141	193.975	206.103	200.902	249.751
2.50825	193.324	207.518	203.089	250.273
2.50509	193.087	203.938	201.049	251.221
2.50193	192.976	197.621	200.372	255.254
2.49877	193.309	195.765	200.785	258.119
2.49561	195.401	195.889	200.072	255.866
2.49245	198.473	195.118	197.494	251.245
2.48929	200.261	195.791	197.83	255.298
2.48613	199.167	196.373	196.591	258.595
2.48297	194.631	198.371	198.15	258.652
2.4798	192.269	201.926	200.353	256.769
2.47664	193.264	203.9	201.513	253.061
2.47348	193.647	206.014	205.374	251.977
2.47032	191.607	206.472	206.799	253.79
2.46716	192.219	206.215	204.962	257.48
2.464	195.315	204.765	204.439	260.399
2.46084	197.713	204.572	205.72	261.267
2.45768	195.514	206.301	204.018	261.399
2.45452	192.064	206.073	200.796	261.723
2.45136	191.117	202.004	201.246	260.409
2.44819	191.439	199.923	201.611	259.942
2.44503	192.888	202.536	202.854	261.533
2.44187	192.359	203.639	203.562	260.372
2.43871	191.312	203.882	204.085	260.446
2.43555	191.126	208.124	204.575	261.51
2.43239	189.21	210.74	207.397	258.736
2.42923	189.166	209.452	206.623	264.053
2.42607	188.542	207.409	206.829	261.848
2.42291	190.948	204.759	203.089	260.976
2.41975	193.364	201.54	198.902	261.601
2.41658	195.559	202.111	196.316	261.942
2.41342	196.47	203.5	198.121	259.617
2.41026	194.759	203.265	202.558	257.836
2.4071	193.444	202.379	205.133	259.564
2.40394	193.051	201.912	206.211	263.662
2.40078	192.833	200.403	209.165	268.394
2.39762	193.624	202.418	214.8	268.311
2.39446	192.346	206.315	214.734	264.481
2.3913	191.627	207.076	209.181	264.694
2.38814	192.639	206.045	203.931	266.022
2.38497	195.273	206.299	201.267	265.847
2.38181	196.608	205.489	201.472	264.85
2.37865	194.087	207.635	201.973	262.941
2.37549	190.508	209.485	204.379	265.685
2.37233	190.439	208.298	210.656	266.121
2.36917	191.809	205.94	216.004	266.954
2.36601	193.333	209.914	217.099	267.968
2.36285	192.648	213.048	214.519	270.38
2.35969	195.908	214.552	216.401	270.419
2.35653	198.512	216.068	217.624	269.587
2.35336	199.767	211.932	212.212	268.899
2.3502	201.01	210.698	208.89	272.598
2.34704	200.903	210.063	207.252	273.07
2.34388	199.036	206.228	211.7	276.337
2.34072	195.351	204.053	213.398	277.588
2.33756	191.133	203.643	212.768	274.595
2.3344	189.197	204.351	211.03	271.568
2.33124	189.359	207.361	211.682	272.027
2.32808	192.44	210.464	214.753	273.693
2.32492	193.429	212.712	217.306	274.785
2.32175	193.019	214.599	216.539	274.961
2.31859	195.101	214.361	211.923	274.574
2.31543	196.04	213.225	211.265	272.804
2.31227	199.359	213.622	211.686	276.05
2.30911	199.658	216.744	212.027	278.375
2.30595	201.584	218.872	211.008	274.405
2.30279	200.658	218.774	208.83	274.683
2.29963	201.763	215.753	210.449	280.064
2.29647	199.884	218.871	211.51	281.446
2.29331	201.075	215.901	213.947	281.105
2.29014	203.006	214.526	214.797	279.028
2.28698	202.637	211.841	214.789	274.964
2.28382	200.252	209.982	216.138	275.054
2.28066	199.214	213.249	215.069	275.617
2.2775	200.373	214.738	216.167	278.104
2.27434	202.569	214.868	216.943	279.445
2.27118	203.796	214.954	217.542	277.516
2.26802	205.398	216.256	217.38	277.166
2.26486	207.73	217.772	217.718	280.435
2.2617	210.044	217.02	220.345	283.296
2.25853	207.678	216.379	222.044	280.972
2.25537	202.974	216.594	220.622	280.607
2.25221	197.251	214.688	218.983	282.784
2.24905	200.002	214.491	217.876	283.181
2.24589	202.872	215.915	217.149	283.977
2.24273	203.21	214.086	217.62	282.235
2.23957	202.004	212.44	216.619	281.134
2.23641	199.828	215.76	220.275	285.81
2.23325	203.307	218.3	215.175	285.71
2.23009	207.23	218.794	213.883	286.957
2.22692	208.478	214.622	219.402	285.045
2.22376	209.635	214.976	221.857	285.02
2.2206	212.016	218.28	224.421	283.123
2.21744	212.369	216.987	225.825	283.325
2.21428	212.221	219.815	224.895	285.299
2.21112	211.42	220.72	221.516	285.438
2.20796	211.034	222.286	217.976	284.439
2.2048	209.609	224.341	222.78	283.798
2.20164	207.178	226.708	227.424	283.894
2.19848	207.382	228.787	228.185	285.363
2.19531	207.163	227.57	226.307	289.146
2.19215	207.312	226.327	223.327	289.712
2.18899	206.621	227.313	221.444	283.734
2.18583	207.468	227.49	221.009	279.949
2.18267	210.143	229.496	224.709	282.117
2.17951	211.199	230.293	230.468	285.573
2.17635	207.947	233.3	230.703	285.695
2.17319	203.377	237.215	230.674	289.276
2.17003	207.193	235.825	224.574	290.483
2.16687	211.937	234.724	225.836	290.699
2.1637	212.248	232.357	228.864	285.311
2.16054	213.691	234.804	228.724	285.706
2.15738	218.064	231.504	224.932	286.566
2.15422	214.938	230.853	226.763	289.882
2.15106	207.286	231.022	228.393	291.819
2.1479	205.077	230.219	227.244	295.316
2.14474	207.77	230.713	229.243	296.873
2.14158	211.664	230.223	229.705	294.474
2.13842	215.089	231.397	229.515	295.473
2.13526	216.843	233.376	233.242	300.757
2.13209	216.966	236.708	238.288	304.906
2.12893	218.61	241.183	240.295	304.238
2.12577	220.13	243.994	238.798	301.76
2.12261	217.409	243.683	235.814	297.947
2.11945	216.892	240.278	236.301	297.444
2.11629	218.456	235.733	238.386	299.267
2.11313	220.299	232.953	240.167	299.364
2.10997	218.714	233.69	239.151	297.43
2.10681	218.359	239.228	236.541	295.151
2.10365	219.624	238.387	235.724	297.796
2.10048	221.021	235.498	236.77	301.2
2.09732	222.955	235.741	241.449	308.828
2.09416	222.376	237.57	249.355	310.029
2.091	220.061	238.534	246.517	303.879
2.08784	217.818	236.518	241.448	303.684
2.08468	217.566	239.298	238.376	308.68
2.08152	220.67	241.891	239.532	308.7
2.07836	224.386	243.714	240.596	307.685
2.0752	228.658	244.477	242.002	310.367
2.07204	231.466	248.051	246.906	311.738
2.06887	230.694	251.26	248.08	312.934
2.06571	229.542	251.126	246.143	312.434
2.06255	229.496	252.247	246.703	311.402
2.05939	228.112	251.621	247.978	313.197
2.05623	226.479	248.057	248.569	317.965
2.05307	228.359	244.997	248.501	319.369
2.04991	230.344	242.116	247.494	317.345
2.04675	229.653	241.712	248.096	317.292
2.04359	227.867	245.446	248.544	317.26
2.04043	226.07	246.853	250.983	314.157
2.03726	222.325	244.891	253.479	313.747
2.0341	223.208	247.225	251.852	313.904
2.03094	225.181	250.138	250.457	311.502
2.02778	230.387	250.534	250.999	311.05
2.02462	229.776	248.568	253.781	314.877
2.02146	230.109	246.635	256.221	319.223
2.0183	229.855	244.047	256.332	322.872
2.01514	231.525	244.456	254.92	323.933
2.01198	232.576	247.435	254.325	326.503
2.00882	234.276	253.831	253.005	325.615
2.00565	234.512	258.733	249.653	327.296
2.00249	232.58	257.723	246.596	330.669
1.99933	230.296	256.828	246.694	330.071
1.99617	229.901	258.614	247.977	328.92
1.99301	232.08	259.87	251.772	329.781
1.98985	236.698	260.479	257.115	333.321
1.98669	240.976	260.03	260.055	334.17
1.98353	243.418	262.305	259.831	333.414
1.98037	242.933	266.549	261.755	335.38
1.97721	241.3	269.638	267.119	338.735
1.97404	241.886	270.426	272.07	339.145
1.97088	243.669	268.144	272.413	337.284
1.96772	245.193	264.505	268.526	338.931
1.96456	243.41	264.235	270.267	340.108
1.9614	245.312	266.275	273.747	339.521
1.95824	246.322	260.706	273.064	337.024
1.95508	249.436	261.725	266.396	338.664
1.95192	251.408	266.476	262.122	344.643
1.94876	250.843	271.059	269.622	344.599
1.9456	247.472	264.329	271.866	343.509
1.94243	247.095	261.409	270.793	342.924
1.93927	249.78	262.681	272.138	347.479
1.93611	250.764	264.183	271.929	351.066
1.93295	252.251	268.29	269.055	349.635
1.92979	252.489	271.21	266.21	342.344
1.92663	249.975	272.483	272.428	340.546
1.92347	247.441	273.381	274.407	346.756
1.92031	248.409	271.788	274.593	349.642
1.91715	247.766	272.615	280.974	350.41
1.91399	244.691	273.978	283.022	351.276
1.91082	245.878	274.252	280.207	355.517
1.90766	250.636	276.093	278.146	361.449
1.9045	252.247	280.568	278.928	363.113
1.90134	251.717	282.534	282.097	360.74
1.89818	255.969	281.859	283.617	359.54
1.89502	261.434	282.424	283.306	358.485
1.89186	263.509	280.975	285.202	357.376
1.8887	262.657	279.286	286.783	357.731
1.88554	260.675	279.501	281.44	357.043
1.88238	262.459	282.065	278.086	354.86
1.87921	263.694	283.969	281.949	361.051
1.87605	263.332	284.323	284.428	373.687
1.87289	263.678	281.482	283.536	379.669
1.86973	263.78	279.527	286.445	376.447
1.86657	259.063	279.97	286.476	378.645
1.86341	262.128	284.64	283.627	379.274
1.86025	265.935	286.263	278.877	374.337
1.85709	267.961	287.299	281.504	369.273
1.85393	268.442	288.656	288.319	371.521
1.85077	268.682	291.957	295.51	374.776
1.8476	270.11	293.261	298.579	375.709
1.84444	272.24	291.276	298.152	373.06
1.84128	273.395	291.3	299.518	369.899
1.83812	271.694	294.708	300.777	368.979
1.83496	271.196	295.736	298.237	372.209
1.8318	276.175	294.748	292.579	374.256
1.82864	280.297	294.957	290.479	372.813
1.82548	277.21	294.966	294.26	371.832
1.82232	274.634	297.679	300.981	374.153
1.81916	275.361	298.535	303.186	377.424
1.81599	279.178	296.646	300.556	384.434
1.81283	280.825	297.407	296.038	390.815
1.80967	279.583	299.954	292.524	391.78
1.80651	277.86	300.632	293.673	390.51
1.80335	280.79	299.531	297.24	390.77
1.80019	282.63	296.789	300.371	392.181
1.79703	281.837	298.129	303.787	395.265
1.79387	276.366	303.338	308.914	394.316
1.79071	274.607	308.331	314.198	390.999
1.78755	279.757	306.433	313.806	386.45
1.78438	283.039	309.22	312.887	394.036
1.78122	287.194	310.85	313.805	401.126
1.77806	288.752	312.217	310.657	405.358
1.7749	287.863	310.146	310.39	409.213
1.77174	288.085	305.404	312.376	407.956
1.76858	288.393	304.192	313.214	402.561
1.76542	285.379	306.611	315.139	398.441
1.76226	284.097	308.139	317.079	402.015
1.7591	288.787	308.254	320.238	409.583
1.75594	293.341	311	322.519	413.469
1.75277	293.45	314.03	321.566	413.593
1.74961	287.455	312.12	319.197	412.791
1.74645	282.007	309.445	317.26	415.452
1.74329	278.506	312.005	317.406	420.928
1.74013	279.934	320.391	320.835	422.2
1.73697	290.052	324.899	325.42	417.25
1.73381	298.961	322.876	330.543	414.466
1.73065	302.157	321.864	332.893	419.022
1.72749	299.107	320.038	332.899	422.776
1.72433	303.838	316.491	330.392	420.817
1.72116	303.173	318.476	330.997	419.172
1.718	302.382	328.345	332.951	423.986
1.71484	302.927	326.837	332.009	422.096
1.71168	303.724	322.64	329.166	415.415
1.70852	302.5	326.657	328.144	412.831
1.70536	304.109	327.465	328.503	417.861
1.7022	307.291	323.403	326.057	417.818
1.69904	308.645	323.049	323.023	417.587
1.69588	307.298	325.75	321.859	416.866
1.69272	305.124	330.545	326.687	415.688
1.68955	302.107	331.753	329.336	417.201
1.68639	299.965	330.191	328.049	421.962
1.68323	299.852	327.83	326.426	426.863
1.68007	300.451	324.785	324.729	428.84
1.67691	300.615	325.899	325.127	428.135
1.67375	300.362	331.098	327.082	425.968
1.67059	301.754	332.726	328.294	426.219
1.66743	303.047	331.985	330.558	430.621
1.66427	308.195	331.917	327.047	430.098
1.66111	309.397	330.441	325.288	426.59
1.65794	314.508	330.683	324.058	427.099
1.65478	311.878	334.39	328.09	431.164
1.65162	308.8	339.206	331.537	427.665
1.64846	308.584	339.455	330.043	425.088
1.6453	313.733	335.644	332.962	429.367
1.64214	315.337	329.915	334.635	431.732
1.63898	314.208	324.994	336.478	437.023
1.63582	312.989	326.013	336.982	433.511
1.63266	315.109	327.328	340.56	431.49
1.6295	314.864	329.283	339.778	434.716
1.62633	313.083	331.971	334.255	436.548
1.62317	313.36	333.836	334.845	430.913
1.62001	315.524	336.62	335.88	425.935
1.61685	315.957	341.577	337.031	429.157
1.61369	313.355	343.559	338.957	431.109
1.61053	311.486	340.21	339.77	430.446
1.60737	309.482	337.622	339.643	433.594
1.60421	305.545	335.424	338.227	436.712
1.60105	304.53	332.883	337.938	437.455
1.59789	307.124	335.577	340.856	436.517
1.59472	309.276	336.012	343.301	431.836
1.59156	307.318	336.642	343.049	429.454
1.5884	308.027	339.128	336.626	431.646
1.58524	306.547	335.353	338.607	434.804
1.58208	308.109	328.667	338.871	438.803
1.57892	306.976	328.968	346.025	435.665
1.57576	309.323	331.576	344.523	431.265
1.5726	311.896	334.162	342.841	430.716
1.56944	313.09	331.805	335.104	425.479
1.56628	309.823	332.038	331.621	425.252
1.56311	307.751	333.083	330.482	428.928
1.55995	306.146	334.446	329.317	429.734
1.55679	306.702	333.291	328.023	427.069
1.55363	303.126	330.444	325.261	424.15
1.55047	300.369	329.04	326.458	426.709
1.54731	301.054	328.493	328.426	428.311
1.54415	301.865	328.451	328.432	427.572
1.54099	302.934	330.313	327.84	424.032
1.53783	304.006	330.601	330.577	420.525
1.53467	304.286	324.966	333.086	420.958
1.5315	304.593	319.934	328.127	422.785
1.52834	304.014	319.823	323.637	420.958
1.52518	299.312	321.493	324.02	419.808
1.52202	292.391	320.628	325.952	419.794
1.51886	291.355	323.005	325.271	419.723
1.5157	296.849	328.044	320.667	421.498
1.51254	298.029	327.778	320.35	428.351
1.50938	301.334	325.348	321.288	424.227
1.50622	300.78	322.119	319.12	414.587
1.50306	295.982	315.719	321.804	408.926
1.49989	295.774	313.083	324.26	407.826
1.49673	291.822	315.293	322.947	405.818
1.49357	286.715	317.577	322.627	406.483
1.49041	284.556	318.312	324.841	411.3
1.48725	284.573	316.354	322.665	414.267
1.48409	286.649	312.398	318.104	413.138
1.48093	288.673	313.79	315.078	408.528
1.47777	292.047	317.851	314.482	403.713
1.47461	293.567	320.543	315.082	400.935
1.47145	292.572	317.629	316.153	400.328
1.46828	292.41	309.422	317.013	400.543
1.46512	290.366	304.175	315.267	400.448
1.46196	289.707	304.772	313.476	402.438
1.4588	291.566	306.185	311.84	402.101
1.45564	294.07	302.119	313.384	400.267
1.45248	294.885	299.732	309.74	398.408
1.44932	290.202	301.787	301.997	399.19
1.44616	284.648	299.962	299.014	400.436
1.443	279.077	293.292	301.211	400.379
1.43984	279.245	293.963	305.127	399.797
1.43667	277.923	295.985	300.75	397.104
1.43351	275.213	293.8	295.596	392.49
1.43035	274.809	289.636	296.976	388.554
1.42719	276.734	294.773	300.848	383.316
1.42403	278.84	296	299.303	380.011
1.42087	272.639	295.282	298.667	375.17
1.41771	269.495	292.494	299.654	372.136
1.41455	267.837	291.256	300.685	370.018
1.41139	267.426	291.518	300.701	370.521
1.40823	268.426	290.99	298.572	372.441
1.40506	267.314	290.404	296.978	374.674
1.4019	264.002	289.377	296.733	377.299
1.39874	261.045	286.384	294.141	376.081
1.39558	259.904	284.603	289.764	372.956
1.39242	261.248	283.036	285.112	371.077
1.38926	263.141	277.796	281.966	366.754
1.3861	264.586	276.013	280.973	362.457
1.38294	263.002	281.461	284.898	360.301
1.37978	259.036	282.096	282.513	363.745
1.37662	258.965	279.61	275.053	368.798
1.37345	258.68	277.422	272.145	368.498
1.37029	261.437	271.499	278.122	368.248
1.36713	261.283	269.457	279.309	366.322
1.36397	261.92	273.404	281.527	365.414
1.36081	264.592	275.449	276.497	364.619
1.35765	262.515	278.233	277.433	364.809
1.35449	257.24	273.285	273.665	360.671
1.35133	252.527	267.287	268.431	351.065
1.34817	251.105	266.084	267.377	349.376
1.34501	252.828	265.683	266.558	350.062
1.34184	252.612	265.454	266.618	348.127
1.33868	252.514	268.2	267.918	346.446
1.33552	251.605	270.971	266.601	348.193
1.33236	250.806	268.723	264.547	348.299
1.3292	250.522	265.1	263.887	344.48
1.32604	249.746	263.711	263.231	342.953
1.32288	248.309	260.061	261.213	342.976
1.31972	246.67	259.704	261.873	345.287
1.31656	245.699	261.274	264.992	347.669
1.3134	245.175	263.405	264.401	342.263
1.31023	239.818	265.219	261.302	334.606
1.30707	237.633	261.621	258.55	331.796
1.30391	235.564	259.562	261.618	337.38
1.30075	237.263	257.011	262.227	337.897
1.29759	235.091	261.3	263.065	335.745
1.29443	235.77	258.773	260.748	325.683
1.29127	236.793	255.127	260.411	322.299
1.28811	238.828	258.508	262.56	322.471
1.28495	241.151	254.941	261.083	326.156
1.28179	240.561	253.571	257.348	327.595
1.27862	235.837	255.101	256.264	327.935
1.27546	232.809	254.595	248.488	329.265
1.2723	231.131	250.615	243.248	329.541
1.26914	229.816	250.97	243.833	330.433
1.26598	226.951	253.561	245.786	329.104
1.26282	221.888	254.091	248.398	324.362
1.25966	219.321	253.478	249.048	319.152
1.2565	219.578	251.187	245.346	317.076
1.25334	219.376	248.1	240.966	318.69
1.25018	219.799	245.267	238.984	320.223
1.24701	219.935	241.968	241.256	320.846
1.24385	219.538	241.431	243.815	317.665
1.24069	220.592	240.496	246.265	314.066
1.23753	223.783	241.58	246.271	308.839
1.23437	225.248	239.473	246.913	306.553
1.23121	222.055	236.801	241.06	305.222
1.22805	219.282	234.571	240.954	306.844
1.22489	221.056	232.662	244.405	306.298
1.22173	219.483	229.205	248.773	306.399
1.21857	218.68	231.487	251.343	303.244
1.2154	221.275	236.324	246.35	299.28
1.21224	221.656	238.486	241.696	299.083
1.20908	221.625	236.7	238.226	299.782
1.20592	220.055	234.006	234.882	299.676
1.20276	218.533	232.341	232.927	299.347
1.1996	215.756	231.308	234.519	298.534
1.19644	213.701	229.559	235.262	295.488
1.19328	213.378	226.629	232.881	294.243
1.19012	212.321	226.599	231.376	296.81
1.18696	212.16	230.169	232.553	296.2
1.18379	213.346	233.695	233.34	292.89
1.18063	213.221	235.959	232.782	292.187
1.17747	211.457	235.166	233.845	293.367
1.17431	210.089	228.841	235.15	296.303
1.17115	211.701	222.304	232.428	299.964
1.16799	211.989	216.173	226.075	300.488
1.16483	214.095	218.578	222.555	297.021
1.16167	216.434	220.884	219.637	295.019
1.15851	216.201	221.923	221.747	297.36
1.15535	215.758	221.776	225.99	298.627
1.15218	215.12	221.749	225.178	290.291
1.14902	211.756	221.871	228.887	287.941
1.14586	213.655	219.27	231.891	284.36
1.1427	212.344	216.96	232.181	282.99
1.13954	212.851	218.506	227.82	281.41
1.13638	211.233	221.508	225.53	288.973
1.13322	210.783	224.06	226.615	292.581
1.13006	209.378	227.693	224.78	294.227
1.1269	205.926	224.861	223.124	291.925
1.12374	204.698	219.828	220.52	290.003
1.12057	204.271	215.142	219.161	289.365
1.11741	200.18	217.583	221.986	286.004
1.11425	195.8	220.77	226.316	280.226
1.11109	195.422	224.12	228.672	278.928
1.10793	196.206	226.156	227.464	279.884
1.10477	195.1	222.286	224.422	279.9
1.10161	193.71	217.169	219.585	277.75
1.09845	196.309	215.182	220.078	276.382
1.09529	201.871	212.927	221.174	277.888
1.09213	206.744	213.414	220.828	283.388
1.08896	208.045	216.147	219.383	282.686
1.0858	202.915	214.499	219.453	277.75
1.08264	201.369	211.922	215.534	274.108
1.07948	198.28	212.976	213.935	277.573
1.07632	196.828	216.888	214.193	281.264
1.07316	196.5	214.729	216.459	273.866
1.07	196.289	215.392	214.983	272.672
1.06684	194.598	216.421	212.539	273.729
1.06368	197.3	212.948	211.796	272.104
1.06052	200.763	213.362	214.317	271.007
1.05735	202.448	214.898	215.891	266.323
1.05419	204.629	211.694	214.836	266.495
1.05103	203.847	207.038	209.396	266.076
1.04787	199.636	206.152	207.776	267.702
1.04471	196.551	207.921	208.022	272.902
1.04155	196.501	210.701	207.629	274.3
1.03839	197.661	212.374	207.911	272.109
1.03523	200.072	210.892	207.752	269.837
1.03207	204.663	210.323	207.7	269.707
1.02891	208.503	210.047	206.301	271.105
1.02574	209.131	207.874	205.107	272.794
1.02258	204.913	205.829	206.516	273.297
1.01942	198.329	206.347	206.763	270.428
1.01626	193.765	207.704	204.936	268.08
1.0131	191.681	209.453	204.789	270.391
1.00994	191.263	202.208	205.583	274.259
1.00678	191.254	202.219	205.332	275.231
1.00362	189.852	202.726	205.805	273.356
1.00046	193.043	204.465	204.922	268.75
0.9973	198.153	201.251	200.543	263.547
0.99413	200.974	203.358	201.977	259.43
0.99097	198.195	203.168	204.632	258.563
0.98781	195.982	206.067	203.71	255.745
0.98465	194.782	205.87	202.186	257.865
0.98149	191.844	203.915	195.615	256.575
0.97833	191.599	204.178	197.568	258.125
0.97517	190.922	208.514	206.244	260.148
0.97201	192.975	211.891	211.389	265.381
0.96885	196.439	210.309	209.604	267.571
0.96569	199.759	206.831	209.667	268.213
0.96252	201.98	202.042	212.885	269.132
0.95936	200.388	197.961	213.071	268.517
0.9562	196.081	198.047	209.941	267.231
0.95304	191.842	201.51	206.942	266.49
0.94988	191.47	204.115	203.06	265.688
0.94672	193.636	202.766	203.823	266.591
0.94356	195.54	206.264	207.963	266.989
0.9404	194.381	207.101	209.824	269.029
0.93724	193.183	203.917	206.581	269.791
0.93408	189.124	202.067	208.147	270.251
0.93091	190.524	200.105	206.627	268.294
0.92775	193.006	205.884	206.287	268.3
0.92459	196.558	204.88	206.243	267.08
0.92143	196.356	202.27	204.259	265.576
0.91827	194.246	201.275	204.499	266.748
0.91511	192.937	203.331	203.135	269.656
0.91195	190.835	204.315	206.076	269.29
0.90879	187.825	200.776	208.013	264.639
0.90563	186.486	198.64	207.031	261.726
0.90247	187.721	200.255	207.548	261.098
0.8993	187.522	200.457	205.45	264.692
0.89614	187.308	198.194	204.683	265.828
0.89298	187.303	196.721	208.432	262.487
0.88982	186.294	195.276	211.962	260.739
0.88666	186.594	194.931	211.686	262.364
0.8835	188.652	197.861	207.989	267.856
0.88034	190.067	198.391	205.154	271.573
0.87718	191.897	197.483	203.612	272.472
0.87402	189.312	199.087	198.725	269.148
0.87086	186.299	201.316	198.057	264.343
0.86769	181.377	201.692	198.002	261.28
0.86453	183.221	200.297	200.933	260.499
0.86137	185.901	200.009	203.904	261.798
0.85821	188.395	202.174	206.777	259.016
0.85505	189.827	203.347	208.694	259.376
0.85189	191.151	202.625	206.026	260.042
0.84873	190.653	201.595	201.725	258.442
0.84557	186.03	197.523	198.744	256.311
0.84241	183.621	194.727	194.403	258.054
0.83925	183.211	193.558	195.07	260.611
0.83608	186.073	195.236	198.225	258.984
0.83292	187.5	198.905	198.784	255.904
0.82976	188.07	200.952	198.929	253.289
0.8266	189.5	199.616	199.689	253.483
0.82344	188.004	195.215	201.531	256.453
0.82028	183.183	190.348	203.341	256.349
0.81712	180.53	190.017	202.018	252.797
0.81396	182.553	194.479	199.887	252.394
0.8108	185.589	197.726	198.897	253.053
0.80764	183.911	197.853	201.068	253.048
0.80447	186.018	195.88	199.146	250.872
0.80131	189.403	194.496	196.894	250.835
0.79815	188.528	193.897	197.343	255.833
0.79499	186.588	196.356	199.448	261.02
0.79183	186.586	199.896	196.562	252.446
0.78867	190.31	198.053	199.665	249.707
0.78551	192.805	193.593	204.315	248.594
0.78235	190.219	190.306	202.617	246.567
0.77919	189.351	191.487	197.96	247.365
0.77603	185.494	192.967	194.53	250.767
0.77286	184.343	196.752	192.104	250.817
0.7697	186.413	198.708	189.034	251.235
0.76654	186.969	196.005	190.863	251.165
0.76338	186.037	194.617	194.666	253.565
0.76022	183.956	192.685	195.007	255.562
0.75706	181.728	191.901	192.764	255.53
0.7539	181.973	192.237	191.639	254.478
0.75074	184.228	190.86	193.538	250.85
0.74758	185.781	191.746	197.356	249.322
0.74442	186.267	194.606	199.768	254.902
0.74125	184.857	193.85	200.359	257.929
0.73809	186.272	190.998	201.088	252.831
0.73493	190.773	191.517	197.326	245.83
0.73177	194.248	196.298	192.477	245.275
0.72861	188.978	197.11	192.231	247.111
0.72545	182.317	198.936	195.413	249.656
0.72229	175.086	195.325	201.833	247.728
0.71913	177.763	197.597	204.084	247.339
0.71597	179.12	196.642	203.629	249.649
0.71281	182.704	195.018	196.709	254.113
0.70964	185.458	192.374	195.833	254.613
0.70648	187.943	194.182	196.136	253.192
0.70332	189.994	196.029	197.126	249.516
0.70016	189.616	196.433	198.262	248.051
0.697	188.746	194.978	198.344	250.311
0.69384	188.61	193.247	197.848	252.02
0.69068	187.443	191.21	194.417	252.899
0.68752	186.918	189.496	192.516	249.924
0.68436	190.761	190.358	195.918	246.996
0.6812	195.681	191.418	200.012	249.716
0.67803	195.522	189.76	202.536	250.502
0.67487	191.504	190.891	205.697	249.121
0.67171	190.239	193.623	207.732	249.864
0.66855	193.04	198.839	206.861	252.349
0.66539	192.912	200.265	203.68	254.017
0.66223	192.661	202.553	198.358	259.551
0.65907	191.897	201.652	201.07	261.432
0.65591	197.504	202.869	207.011	262.872
0.65275	202.525	204.282	206.333	264.627
0.64959	205.058	205.697	206.601	262.389
0.64642	205.152	204.482	206.581	260.769
0.64326	205.283	203.948	208.848	263.075
0.6401	203.605	206.065	210.122	266.469
0.63694	202.569	207.939	211.85	267.095
0.63378	197.933	209.187	213.154	267.289
0.63062	194.974	209.592	212.333	268.446
0.62746	193.309	211.256	212.213	266.691
0.6243	194.419	212.658	215.121	263.666
0.62114	195.767	214.295	218.775	263.407
0.61798	193.684	214.579	219.478	263.647
0.61481	191.069	212.955	218.804	262.36
0.61165	190.133	212.655	219.553	262.631
0.60849	189.025	210.241	217.364	266.454
0.60533	189.263	206.969	213.722	263.44
0.60217	190.625	205.046	211.618	258.859
0.59901	190.869	203.228	211.623	259.885
0.59585	189.161	203.158	206.917	267.719
0.59269	187.411	204.07	205.21	271.565
0.58953	185.072	203.69	203.466	267.235
0.58637	182.056	199.95	199.08	262.946
0.5832	180.679	196.502	198.925	259.668
0.58004	180.783	196.466	202.205	253.872
0.57688	180.726	192.375	203.915	251.146
0.57372	181.601	190.32	204.653	250.4
0.57056	181.916	188.328	202.939	252.086
0.5674	180.334	187.043	198.144	253.941
0.56424	176.258	188.19	193.435	251.036
0.56108	174.791	189.754	194.055	248.045
0.55792	177.475	188.041	196.124	247.11
0.55476	181.201	186.165	195.038	246.712
0.55159	182.462	187.98	192.41	245.663
0.54843	181.591	189.525	189.913	246.232
0.54527	179.331	187.633	187.509	248.027
0.54211	175.614	186.242	188.447	247.802
0.53895	173.143	184.069	188.404	246.461
0.53579	171.519	185.701	186.44	242.32
0.53263	170.401	189.624	185.024	239.352
0.52947	170.746	191.556	186.907	243.399
0.52631	174.252	188.009	190.215	246.416
0.52315	175.086	189.574	190.161	242.518
0.51998	175.248	189.142	187.861	243.148
0.51682	173.105	189.104	188.015	241.422
0.51366	172.314	187.433	188.6	245.987
0.5105	172.961	183.794	188.151	244.004
0.50734	173.219	182.279	188.617	246.475
0.50418	173.743	182.912	188.034	249.163
0.50102	172.433	181.588	186.834	246.889
0.49786	171.686	184.452	189.777	245.081
0.4947	173.124	186.972	191.67	246.009
0.49154	171.216	183.537	188.314	243.136
0.48837	171.159	181.915	185.607	239.751
0.48521	173.315	185.8	185.559	239.565
0.48205	174.376	189.556	184.784	240.737
0.47889	175.724	188.514	184.407	239.621
0.47573	177.086	185.87	187.24	238.138
0.47257	177.244	184.489	189.4	238.679
0.46941	177.343	183.441	188.375	237.778
0.46625	176.838	182.329	186.702	236.194
0.46309	172.995	183.439	185.872	239.855
0.45993	170.807	187.977	183.663	242.207
0.45676	171.878	187.507	184.88	241.491
0.4536	174.586	187.969	185.681	239.869
0.45044	174.722	187.897	185.881	239.67
0.44728	175.146	188.408	186.474	235.493
0.44412	180.564	188.815	187.556	235.665
0.44096	177.033	187.53	188.5	238.522
0.4378	174.929	189.568	186.558	239.947
0.43464	173.564	189.978	187.785	240.188
0.43148	171.808	189.518	189.887	240.608
0.42832	171.515	185.275	192.084	243.772
0.42515	172.085	186.495	188.361	247.59
0.42199	174.542	187.095	188.03	249.685
0.41883	176.512	186.348	188.064	249.344
0.41567	177.99	186.349	190.5	251.487
0.41251	178.1	189.237	189.286	252.105
0.40935	176.655	190.41	185.589	249.806
0.40619	176.542	189.566	185.495	247.75
0.40303	179.408	188.886	188.876	248.023
0.39987	180.396	188.621	191.11	248.667
0.39671	179.566	188.105	191.052	247.914
0.39354	180.688	187.774	192.546	246.581
0.39038	180.749	189.222	193.739	245.206
0.38722	179.497	193.579	196.569	249.201
0.38406	181.529	193.515	199.31	258.763
0.3809	185.683	192.534	200.453	266.059
0.37774	191.893	195.875	202.025	266.534
0.37458	193.855	199.274	204.644	267.791
0.37142	194.618	197.578	201.742	265.919
0.36826	198.777	200.014	207.069	278.525
0.3651	212.702	204.266	215.041	287.388
0.36193	220.476	205.75	226.19	296.442
0.35877	226.698	210.492	231.817	303.322
0.35561	237.652	214.551	235.325	306.119
0.35245	248.182	221.957	241.406	315.052
0.34929	261.156	231.708	248.66	329.165
0.34613	273.293	241.726	255.481	348.184
0.34297	280.93	249.674	264.151	359.726
0.33981	290.893	260.595	271.848	371.099
0.33665	294.946	276.719	283.021	384.221
0.33349	295.381	295.663	296.45	394.126
0.33032	297.918	313.897	307.637	400.934
0.32716	300.443	328.879	320.144	409.45
0.324	302.968	341.152	333.169	419.324
0.32084	306.453	353.043	344.921	430.677
0.31768	306.149	359.955	358.51	447.015
0.31452	299.428	362.27	370.185	462.587
0.31136	291.405	363.239	374.495	471.56
0.3082	284.872	368.432	373.89	470.693
0.30504	277.755	370.738	369.683	469.497
0.30188	268.372	360.669	374.761	473.943
0.29871	257.629	340.554	372.63	478.521
0.29555	247.518	317.86	364.391	480.215
0.29239	237.553	299.69	360.254	482.53
0.28923	233.924	288.862	362.424	479.042
0.28607	228.449	279.063	354.174	466.938
0.28291	220.863	270.086	338.524	457.59
0.27975	213.093	261.622	325.078	447.849
0.27659	204.75	252.648	314.284	438.613
0.27343	200.634	245.102	302.351	428.101
0.27027	201.301	238.835	291.23	416.501
0.2671	202.541	235.184	285.34	407.031
0.26394	200.779	231.795	280.304	396.17
0.26078	198.137	225.027	269.861	381.171
0.25762	198.335	218.541	260.151	367.599
0.25446	198.826	218.186	255.236	352.867
0.2513	196.033	216.638	252.168	343.308
0.24814	188.043	214.77	250.599	334.697
0.24498	184.051	207.214	247.949	329.669
0.24182	185.821	203.44	250.064	324.866
0.23866	191.074	197.948	245.242	322.458
0.23549	190.289	197.769	245.267	318.506
0.23233	191.44	201.032	249.383	308.324
0.22917	187.315	206.091	249.461	306.314
0.22601	185.264	205.188	248.292	309.103
0.22285	187.04	204.519	247.654	308.394
0.21969	188.473	208.566	247.023	302.146
0.21653	187.782	207.159	245.618	301.518
0.21337	186.95	203.378	239.567	305.127
0.21021	187.702	199.008	235.224	307.877
0.20705	190.84	195.941	236.417	309.924
0.20388	193.136	194.576	239.573	309.734
0.20072	192.144	195.511	240.204	307.57
0.19756	189.788	198.89	238.64	308.796
0.1944	188.381	201.513	240.196	315.094
0.19124	191.717	202.483	247.388	317.023
0.18808	193.067	203.105	251.01	318.942
0.18492	190.408	200.121	248.066	314.92
0.18176	188.155	201.654	249.569	318.579
0.1786	186.926	203.145	248.864	323.441
0.17544	187.282	205.571	254.502	334.24
0.17227	189.5	204.332	257.994	332.581
0.16911	187.006	201.709	258.624	334.816
0.16595	184.319	201.173	259.757	339.587
0.16279	184.653	202.421	260.732	340.794
0.15963	188.253	204.379	267.4	343.49
0.15647	192.976	201.32	272.177	347.079
0.15331	193.453	199.351	275.863	351.057
0.15015	197.647	200.431	280.403	355.311
0.14699	203.61	204.2	285.189	358.765
0.14383	207.775	205.382	290.214	365.005
0.14066	206.971	205.715	294.597	373.649
0.1375	203.16	209.931	296.983	384.036
0.13434	201.481	214.289	297.702	399.071
0.13118	201.281	218.704	300.268	410.471
0.12802	203.423	221.392	309.167	414.891
0.12486	205.237	224.652	319.825	420.463
0.1217	204.486	229.031	323.727	427.573
0.11854	199.855	233.053	329.502	435.757
0.11538	202.414	233.603	336.19	450.83
0.11222	209.512	235.14	346.135	465.212
0.10905	216.971	238.304	353.434	470.836
0.10589	218.566	241.174	360.979	474.475
0.10273	221.661	248.397	370.124	485.345
0.09957	227.169	257.731	388.836	505.322
0.09641	235.581	259.418	399.464	526.941
0.09325	236.771	260.684	405.327	545.103
0.09009	238.864	266.625	413.805	561.406
0.08693	242.128	274.076	428.361	589.235
0.08377	247.021	279.732	448.208	627.732
0.08061	249.784	283.39	471.009	671.214
0.07744	251.01	290.308	495.149	724.788
0.07428	254.711	300.926	518.002	778.812
0.07112	261.87	310.355	541.413	824.517
0.06796	269.981	318.818	572.277	877.16
0.0648	280.893	333.275	616.524	946.187
0.06164	297.679	355.037	667.518	1034.49
0.05848	319.503	383.751	724.577	1129.81
0.05532	346.283	406.849	790.262	1234.12
0.05216	381.286	432.098	860.175	1348.27
0.049	426.241	474.115	937.017	1460.01
0.04583	487.476	532.14	1035.41	1584.99
0.04267	547.303	602.939	1149.41	1721.78
0.03951	617.703	681.729	1285.66	1852.06
0.03635	689.184	772.6	1420.57	1977.97
0.03319	755.113	883.173	1564.75	2128.75
0.03003	822.586	1030.27	1722.59	2287.2
0.02687	891.286	1208.99	1879.62	2439.34
0.02371	959.016	1442.55	2060.4	2584.2
0.02055	1015.01	1718.34	2240.32	2727.46
0.01739	1056.06	2023.42	2411.4	2891.59
0.01422	1092.73	2366.26	2569.47	3067.85
0.01106	1118.2	2748.58	2719.55	3249.01
0.0079	1128.44	3138.51	2866.6	3428.98
0.00474	1126.2	3481.47	3002.84	3602.95
0.00158	1114.99	3718.17	3126.99	3783.25
-0.00158	1094.64	3796.73	3221.78	3956.06
-0.00474	1065.51	3734.4	3286.63	4147.86
-0.0079	1027.04	3538.86	3303.8	4351.76
-0.01106	974.509	3248.6	3276.08	4559.92
-0.01422	920.492	2898.18	3239.15	4719.24
-0.01739	858.981	2556.43	3174.49	4879.55
-0.02055	799.238	2245.4	3112.93	5038.79
-0.02371	740.811	1951.78	3016.83	5213.89
-0.02687	698.002	1700.71	2896.77	5363.58
-0.03003	660.794	1500.13	2803.08	5487.32
-0.03319	624.096	1326.48	2695.45	5585.75
-0.03635	572.396	1172.23	2579.36	5670.09
-0.03951	525.226	1055.41	2483.82	5735.91
-0.04267	483.564	949.982	2388.06	5775.26
-0.04583	452.816	860.554	2320.47	5801.52
-0.049	431.259	793.452	2239.77	5765.26
-0.05216	415.17	746.174	2173.89	5747.26
-0.05532	405.27	714.021	2123.66	5726.85
-0.05848	396.177	690.389	2082.3	5712.11
-0.06164	388.348	665.83	2059.59	5728.94
-0.0648	386.148	638.968	2054.54	5725.55
-0.06796	394.215	615.649	2070.41	5700.81
-0.07112	404.005	601.412	2103.72	5684.21
-0.07428	406.009	601.22	2151.43	5690.89
-0.07744	403.817	606.972	2216.42	5775.42
-0.08061	404.59	613.434	2290.75	5933.79
-0.08377	410.027	613.974	2371.31	6126.36
-0.08693	409.644	615.266	2465.91	6326.48
-0.09009	407.866	629.908	2562.77	6601.22
-0.09325	404.587	648.312	2674.8	6880.89
-0.09641	402.467	657.81	2807.47	7217.31
-0.09957	413.75	663.691	2924.58	7446.27
-0.10273	421.471	682.282	3066.14	7805.42
-0.10589	431.59	707.428	3226.46	8560.82
-0.10905	431.517	725.955	3405	9692.54
-0.11222	432.642	738.829	3573.11	11191.5
-0.11538	433.787	755.816	3730.72	11295.2
-0.11854	434.972	784.535	3923.07	11453.2
-0.1217	443.77	810.413	4120.36	11634.2
-0.12486	450.388	815.863	4233.04	11667.1
-0.12802	434.653	761.894	3933.5	11292.3
-0.13118	353.871	580.432	2836.47	9177.21
-0.13434	211.497	302.092	1259.19	5279.87
-0.1375	86.9847	101.111	274.669	586.393
-0.14066	34.1179	39.2689	94.007	200.313
-0.14383	24.4097	26.5607	60.899	125.608
-0.14699	22.172	22.7014	47.2514	92.3776
-0.15015	20.1238	20.5934	39.0305	73.7603
-0.15331	18.3215	19.7662	33.9109	61.8131
-0.15647	17.508	19.5541	30.325	53.1058
-0.15963	16.9644	18.9929	27.877	47.0249
-0.16279	16.4653	18.2683	25.2305	42.943
-0.16595	15.9587	17.3132	23.4421	40.9147
-0.16911	16.0128	17.0045	22.6893	38.3877
-0.17227	16.6073	17.0987	21.6267	35.6828
-0.17544	16.8313	17.1742	20.9788	31.2387
-0.1786	16.1623	16.3488	20.1733	28.404
-0.18176	14.7199	15.6688	19.5161	26.0588
-0.18492	14.6351	15.1342	17.9251	25.2123
-0.18808	14.3239	15.5401	17.0574	24.5756
-0.19124	14.279	15.2605	17.4838	24.1418
-0.1944	14.7608	15.1837	17.1165	23.9735
-0.19756	14.9272	15.2686	16.602	22.7972
-0.20072	15.4904	15.3087	15.6853	22.7775
-0.20388	14.7728	14.8207	15.4764	22.6681
-0.20705	14.5797	15.3276	15.1745	22.5302
-0.21021	14.5538	15.6188	15.2248	21.7522
-0.21337	14.2566	14.4067	15.0097	20.5393
-0.21653	13.5748	13.5566	14.597	19.8296
-0.21969	13.1556	14.2098	14.254	19.6463
-0.22285	13.5836	15.1617	14.102	19.651
-0.22601	14.1839	15.28	14.2506	19.6086
-0.22917	14.2298	14.7372	14.7952	19.3277
-0.23233	13.7849	14.1605	15.2422	19.025
-0.23549	13.2816	13.741	14.9288	18.4723
-0.23866	13.3713	13.5867	14.5621	17.8319
-0.24182	13.5913	13.4152	14.4362	17.4227
-0.24498	13.616	14.0102	14.5072	17.324
-0.24814	13.6501	14.5343	15.414	16.8607
-0.2513	13.8849	14.2949	15.3257	15.554
-0.25446	13.9242	13.7491	14.6056	15.3012
-0.25762	13.9	13.4224	13.6661	14.8235
-0.26078	13.9747	13.2853	13.2245	15.2272
-0.26394	13.8497	12.8293	13.4764	16.1693
-0.2671	14.0494	12.9262	14.2355	16.5795
-0.27027	13.4794	13.0587	13.94	16.1804
-0.27343	12.8897	13.6951	14.1209	15.3949
-0.27659	13.1675	13.7257	14.0407	14.6341
-0.27975	13.0373	12.5837	14.2178	14.1715
-0.28291	13.0792	12.3245	13.9199	14.4912
-0.28607	12.8756	12.4876	12.9849	14.8975
-0.28923	12.5328	12.7538	13.0412	14.7535
-0.29239	12.6753	12.8927	13.2729	14.3834
-0.29555	13.1596	12.5701	13.3209	14.026
-0.29871	13.5965	12.4007	13.1256	13.7002
-0.30188	13.6541	12.372	12.8845	14.1376
-0.30504	13.256	12.317	12.734	14.1599
-0.3082	12.7285	12.2531	12.7888	14.1186
-0.31136	12.6984	12.653	12.6777	14.0547
-0.31452	12.5301	13.3554	12.3701	13.7897
-0.31768	12.3675	13.3996	12.4144	13.6889
-0.32084	12.6102	13.2372	12.5637	14.0101
-0.324	12.3136	13.2626	13.0573	14.5228
-0.32716	11.6904	13.3615	13.4568	14.6446
-0.33032	11.7237	13.0345	13.4057	14.1411
-0.33349	11.7467	12.4978	12.5837	13.3945
-0.33665	12.2609	11.6977	12.7216	12.9256
-0.33981	12.3445	11.73	12.0543	12.5619
-0.34297	12.6722	12.136	11.4554	12.2528
-0.34613	12.2979	12.255	11.7355	13.1261
-0.34929	12.0131	12.2808	11.8525	13.7634
-0.35245	12.8208	12.1612	12.3652	13.6002
-0.35561	13.4344	12.0223	12.1992	13.1087
-0.35877	12.6068	11.7679	11.5803	12.8704
-0.36193	12.0716	12.2305	11.7101	13.364
-0.3651	12.3675	12.7506	12.1228	13.3621
-0.36826	12.4154	13.0838	12.561	13.6584
-0.37142	12.0749	13.2079	12.8335	13.0212
-0.37458	11.9899	12.4126	12.6069	12.3624
-0.37774	12.1679	11.6024	11.9516	12.0224
-0.3809	12.4372	11.5366	11.7104	12.2488
-0.38406	12.2991	11.838	11.8823	12.8715
-0.38722	12.0063	12.5335	11.8326	13.0472
-0.39038	11.9332	12.7499	11.6676	12.8634
-0.39354	11.8724	12.3266	11.799	12.5746
-0.39671	11.7085	11.9351	11.951	12.5238
-0.39987	11.5903	11.2487	11.7051	12.4346
-0.40303	11.5054	10.9063	11.1393	12.3818
-0.40619	11.2966	11.2304	11.0533	11.9214
-0.40935	10.8153	11.2681	11.281	11.8667
-0.41251	11.1951	12.2225	11.3005	11.979
-0.41567	11.705	11.8245	11.1274	11.7585
-0.41883	11.6021	11.3494	11.0428	11.8311
-0.42199	11.5103	11.2576	11.2588	12.4851
-0.42515	11.442	11.0989	11.5871	12.5705
-0.42832	11.8591	10.6476	11.715	12.1458
-0.43148	12.1383	11.2731	11.4982	11.6565
-0.43464	11.5975	11.6343	11.4159	11.8541
-0.4378	11.4384	11.6398	11.8423	11.4046
-0.44096	11.1809	11.2219	11.1678	11.3228
-0.44412	11.177	11.4343	10.9912	11.4369
-0.44728	10.9554	11.8384	11.1527	11.2722
-0.45044	10.9644	12.0621	11.5718	11.1153
-0.4536	11.6403	12.1579	11.5991	11.2432
-0.45676	11.8011	11.8378	11.8676	11.187
-0.45993	10.9893	11.3283	11.7438	11.0178
-0.46309	10.8593	11.2711	11.8156	11.283
-0.46625	11.1521	11.4469	12.3415	11.9363
-0.46941	11.2642	11.2456	12.4864	12.279
-0.47257	11.4327	11.2664	12.8285	12.4153
-0.47573	11.5096	11.425	12.7482	12.2705
-0.47889	11.4204	11.6153	11.9917	12.0692
-0.48205	11.0679	12.0117	11.6905	11.487
-0.48521	11.0356	12.2939	11.7139	11.0568
-0.48837	11.1856	11.8051	11.6544	10.9506
-0.49154	10.9985	11.6307	11.1785	11.3139
-0.4947	11.322	11.3039	10.9958	12.4147
-0.49786	11.2273	11.7305	11.4308	12.8124
-0.50102	10.8802	11.3379	11.8684	12.4212
-0.50418	11.0871	11.1779	12.383	12.6077
-0.50734	10.5735	10.8582	11.4699	12.4274
-0.5105	10.6448	10.8457	11.3662	11.741
-0.51366	11.0295	10.3065	11.3891	11.0662
-0.51682	11.2418	10.9101	11.206	10.8661
-0.51998	11.0704	11.1201	11.242	10.8561
-0.52315	10.7741	10.8578	10.9802	11.4009
-0.52631	10.9629	10.5843	11.0503	11.2753
-0.52947	10.9735	10.3754	11.2008	11.0877
-0.53263	11.4092	11.4607	11.5799	11.8042
-0.53579	11.2136	11.7827	11.8835	12.4363
-0.53895	11.1113	11.4297	11.6941	12.6907
-0.54211	10.7896	11.2167	11.258	12.358
-0.54527	10.9094	11.2718	11.1795	11.9123
-0.54843	11.2212	11.3175	11.04	11.736
-0.55159	11.4228	11.5253	11.3234	11.7653
-0.55476	11.3585	11.5468	11.8387	11.6494
-0.55792	11.2309	11.9832	12.3131	11.711
-0.56108	11.4663	12.2962	12.4291	12.4053
-0.56424	11.7488	12.0197	12.2211	12.7393
-0.5674	11.9585	11.409	11.6944	12.6495
-0.57056	12.0975	11.0175	11.7181	12.5096
-0.57372	11.9853	10.8774	11.7435	12.1714
-0.57688	12.1394	11.4924	11.7446	12.1964
-0.58004	12.0601	11.8987	12.01	12.717
-0.5832	12.043	12.1071	12.1135	12.7669
-0.58637	12.0873	12.1919	11.8898	12.6913
-0.58953	11.6684	12.0474	11.4589	12.0695
-0.59269	11.4804	12.1628	12.0465	12.598
-0.59585	11.6177	11.3884	11.5293	12.3308
-0.59901	11.7586	11.1373	11.7632	11.8963
-0.60217	11.5855	11.1656	11.6118	11.1903
-0.60533	11.7819	11.8681	12.3018	12.0015
-0.60849	11.2559	12.2556	12.5855	11.9599
-0.61165	10.8391	12.3311	12.6456	11.886
-0.61481	11.1677	12.3063	12.4943	11.8417
-0.61798	10.9074	12.4494	11.8005	11.1424
-0.62114	11.2178	12.1707	11.6846	11.5648
-0.6243	11.4013	11.6282	11.9167	12.1178
-0.62746	11.7518	11.8724	12.3088	12.1259
-0.63062	12.3847	12.4612	12.4707	11.9005
-0.63378	12.8283	12.0737	12.174	12.0097
-0.63694	12.9842	11.6236	11.8825	12.48
-0.6401	12.9312	11.7468	11.7454	12.8347
-0.64326	12.6728	11.812	11.7456	12.9586
-0.64642	12.0392	11.8399	11.6927	13.0334
-0.64959	11.6615	11.7824	11.7596	12.9181
-0.65275	11.4177	11.61	12.1111	12.5618
-0.65591	11.9681	12.1657	12.1437	12.846
-0.65907	12.7504	12.8567	12.3031	12.8738
-0.66223	12.7433	12.947	12.4919	12.5005
-0.66539	12.1934	12.8805	12.2272	12.2977
-0.66855	12.2443	13.1375	12.5453	12.0885
-0.67171	12.4332	12.9309	12.7698	12.3611
-0.67487	12.7459	12.1794	12.6923	12.1465
-0.67803	12.7887	11.7399	12.7195	11.7726
-0.6812	12.9825	11.5586	13.0004	12.1685
-0.68436	12.5313	11.4989	12.384	11.9827
-0.68752	12.2118	11.5056	12.2503	11.7784
-0.69068	12.4988	11.687	12.271	12.0644
-0.69384	12.5932	11.8331	12.299	12.1759
-0.697	12.0408	12.3626	11.7736	12.6457
-0.70016	11.5441	12.793	12.6098	13.3025
-0.70332	11.2247	12.7582	12.1655	12.8746
-0.70648	11.8439	12.6149	11.6177	12.8578
-0.70964	12.2928	12.3263	11.9086	12.7117
-0.71281	11.9794	12.4929	12.7445	12.6032
-0.71597	11.6512	13.4305	12.6837	12.9359
-0.71913	12.3561	13.4119	12.6357	13.2673
-0.72229	12.884	12.5707	12.2575	13.2193
-0.72545	12.6898	12.2004	11.6894	12.9521
-0.72861	12.7462	12.4414	11.4067	12.6787
-0.73177	12.9892	12.5168	11.2983	12.0747
-0.73493	12.957	12.2594	11.6332	11.9036
-0.73809	12.5463	11.968	11.7463	12.316
-0.74125	11.8434	12.0913	11.8065	12.8921
-0.74442	11.4183	12.063	11.6409	13.3676
-0.74758	11.6945	11.8567	11.4967	13.2745
-0.75074	12.0444	12.1097	12.1284	13.4886
-0.7539	12.2704	12.2932	12.7392	13.6111
-0.75706	12.7425	12.2478	12.7867	12.9304
-0.76022	12.7762	11.9787	12.5442	12.4577
-0.76338	12.7197	11.924	12.7356	12.9137
-0.76654	12.6034	12.0188	12.6886	13.0767
-0.7697	12.6821	11.9072	13.3076	12.7816
-0.77286	12.8516	11.9248	13.471	12.8726
-0.77603	12.7102	12.9662	13.6982	13.5343
-0.77919	12.5006	12.2922	13.3711	12.805
-0.78235	12.0123	12.3461	13.3757	13.1871
-0.78551	12.0204	11.6544	12.843	13.6284
-0.78867	12.1616	11.9422	12.9437	14.2608
-0.79183	12.6765	12.5371	12.9246	14.7121
-0.79499	12.3337	12.2752	13.1726	14.5138
-0.79815	12.4474	12.977	12.8939	13.8351
-0.80131	12.4624	13.129	12.6849	13.361
-0.80447	11.8502	12.1484	12.0824	12.2337
-0.80764	12.5823	11.792	12.1318	12.5122
-0.8108	12.9546	11.7951	12.5907	13.0244
-0.81396	13.2906	10.9413	12.483	13.6172
-0.81712	13.2698	11.9697	12.4885	13.4301
-0.82028	13.3528	12.866	12.5109	13.8567
-0.82344	13.4749	13.5891	12.5479	14.0892
-0.8266	12.8392	14.1497	12.551	13.9542
-0.82976	12.7017	14.2746	13.0099	14.32
-0.83292	13.0918	13.3705	13.4117	14.549
-0.83608	13.3594	12.6983	13.4624	14.1357
-0.83925	13.2546	12.635	13.1579	13.7553
-0.84241	13.2927	13.1962	13.0129	13.5711
-0.84557	13.0916	13.8993	12.5586	13.3736
-0.84873	13.1049	13.8857	12.4114	13.3567
-0.85189	13.6118	12.9928	12.5051	13.5073
-0.85505	13.6767	12.4463	12.6969	13.8987
-0.85821	13.1347	12.562	12.8435	13.7766
-0.86137	12.7719	12.3508	13.4637	13.8927
-0.86453	13.0845	12.1556	13.937	13.7298
-0.86769	13.2149	12.1209	14.0906	14.0577
-0.87086	13.0437	12.7645	13.9797	14.7927
-0.87402	12.547	12.9891	14.1242	15.1684
-0.87718	13.0002	12.8597	13.9071	14.6243
-0.88034	13.2918	12.2601	13.5444	14.054
-0.8835	12.5715	12.663	14.4492	14.0037
-0.88666	12.2837	13.2677	14.3975	13.4722
-0.88982	11.7458	12.9013	13.4645	13.6413
-0.89298	12.3233	12.6909	13.3941	14.2057
-0.89614	12.9249	12.0463	12.9075	13.4552
-0.8993	12.7321	12.2753	13.1748	13.7529
-0.90247	12.9357	12.5146	12.718	14.1465
-0.90563	13.1225	12.6608	13.1761	14.2316
-0.90879	13.7485	13.2546	13.8188	14.5807
-0.91195	14.1826	13.4935	13.2028	14.5857
-0.91511	14.2222	13.1095	12.9815	14.4606
-0.91827	13.0709	12.5101	12.8891	14.1801
-0.92143	12.4529	12.0484	12.6178	14.4243
-0.92459	12.5035	12.2695	12.7738	14.7149
-0.92775	12.7891	13.1757	13.4712	15.091
-0.93091	13.0417	13.461	13.71	14.5453
-0.93408	12.9931	13.216	13.1138	13.6312
-0.93724	12.9158	12.9347	12.3491	13.7012
-0.9404	13.2506	12.8456	12.4032	14.2637
-0.94356	13.1988	13.0527	13.0612	14.464
-0.94672	12.7492	13.7271	13.3582	14.6683
-0.94988	12.7581	13.8249	13.6107	14.6984
-0.95304	12.5938	13.0546	13.7029	14.2396
-0.9562	12.5464	12.8774	13.3485	13.9778
-0.95936	12.8782	12.967	13.0996	14.2268
-0.96252	13.5463	13.4127	13.3184	14.6719
-0.96569	14.2138	14.2519	13.6529	15.1556
-0.96885	14.5015	14.3737	13.3716	15.3137
-0.97201	14.427	14.2333	13.3022	14.6265
-0.97517	14.2004	14.1476	13.7849	14.9641
-0.97833	13.8555	13.8225	14.4149	15.0431
-0.98149	13.5613	13.105	14.3216	14.9118
-0.98465	13.48	13.1324	13.4004	14.6442
-0.98781	13.6087	13.6503	11.9521	13.9591
-0.99097	13.7551	14.3212	12.1351	14.4956
-0.99413	14.3644	14.0562	12.9509	15.6889
-0.9973	15.1114	13.8896	14.2059	15.8309
-1.00046	15.2663	13.8634	14.7465	14.1195
-1.00362	14.1704	14.048	14.2536	12.4051
-1.00678	13.4626	14.0867	13.9359	12.8524
-1.00994	13.1276	14.0292	14.2209	13.6864
-1.0131	13.4838	14.1734	14.3861	14.0001
-1.01626	13.6255	13.4248	13.7326	14.3012
-1.01942	13.4978	13.4469	13.2651	14.4536
-1.02258	13.2898	12.7929	13.4848	14.3994
-1.02574	14.207	13.1171	14.2755	15.0346
-1.02891	14.6499	12.833	13.8002	15.2711
-1.03207	14.6327	13.0359	13.8136	15.4088
-1.03523	13.852	13.1978	13.4814	15.1937
-1.03839	13.4889	13.4306	13.3059	15.4732
-1.04155	13.2402	13.6029	13.6744	15.6913
-1.04471	13.2077	13.8391	14.0487	15.7679
-1.04787	13.4315	13.8656	14.3441	14.8617
-1.05103	13.1778	14.7788	13.946	14.9687
-1.05419	13.3347	15.141	14.0234	15.3446
-1.05735	13.3599	14.5279	13.8604	15.3786
-1.06052	13.4408	13.2197	13.5046	15.3463
-1.06368	13.0861	12.5043	13.2523	14.8101
-1.06684	12.8214	12.7974	13.2692	14.6876
-1.07	13.0337	13.2384	13.366	14.9113
-1.07316	13.1213	13.5678	12.9254	14.5788
-1.07632	13.5966	13.6438	12.8091	14.0434
-1.07948	14.053	13.5302	13.214	14.2505
-1.08264	14.2279	13.273	13.3856	14.78
-1.0858	14.3361	13.6331	13.5107	15.2229
-1.08896	14.4105	14.5157	13.853	14.9083
-1.09213	14.2918	15.1344	14.1723	14.8948
-1.09529	14.1069	14.9584	13.8895	15.3139
-1.09845	13.915	14.1803	13.7044	15.5663
-1.10161	13.8874	13.7499	14.3239	15.5624
-1.10477	13.8968	14.0773	14.4386	15.2156
-1.10793	14.0448	14.6775	14.0102	15.2189
-1.11109	14.2575	14.9587	14.124	14.9838
-1.11425	14.7066	14.6121	13.8187	14.5216
-1.11741	15.1331	14.3742	14.2004	15.2322
-1.12057	15.1873	13.5379	14.5958	16.1565
-1.12374	14.593	13.1532	14.7298	16.1221
-1.1269	13.8778	13.6821	14.2433	15.115
-1.13006	14.0198	13.6445	14.0731	15.0477
-1.13322	13.775	13.7526	14.901	15.0433
-1.13638	14.1788	13.8284	14.7235	15.1657
-1.13954	14.283	14.1864	14.4077	14.7353
-1.1427	14.4504	14.2267	14.1574	14.0948
-1.14586	14.4343	14.2865	13.9816	14.5946
-1.14902	14.1816	14.4999	14.4911	14.9945
-1.15218	14.4238	13.4154	14.9872	15.1584
-1.15535	14.1721	13.02	14.0922	15.9948
-1.15851	14.2673	13.9084	14.2338	15.8228
-1.16167	14.173	14.2172	14.2006	15.673
-1.16483	14.1704	13.8257	13.898	15.8316
-1.16799	14.5733	13.6762	13.6429	16.0715
-1.17115	14.2635	13.3755	13.1959	15.2384
-1.17431	13.9335	12.6165	13.3498	14.9722
-1.17747	13.289	12.3599	13.2005	15.0034
-1.18063	13.0906	13.2062	13.2533	15.3425
-1.18379	12.8976	14.2639	13.8542	14.4964
-1.18696	13.0325	14.869	14.4683	14.2391
-1.19012	12.926	14.9703	14.1852	14.4113
-1.19328	13.2755	14.4932	13.8421	14.679
-1.19644	13.9364	14.0648	13.9727	15.2794
-1.1996	14.3525	13.3317	13.7399	15.7089
-1.20276	14.4189	12.6601	13.4816	15.477
-1.20592	14.0529	13.0317	13.0007	15.4948
-1.20908	13.8417	14.0131	12.6114	15.2045
-1.21224	13.6716	14.625	12.8302	14.639
-1.2154	13.2752	14.3767	13.4315	14.305
-1.21857	13.3984	13.937	14.2587	14.3811
-1.22173	13.5641	14.019	14.7141	14.4202
-1.22489	13.7203	13.7791	14.1232	14.4288
-1.22805	14.4656	13.2154	13.7119	14.8546
-1.23121	14.8999	13.0483	13.8838	14.9471
-1.23437	14.9564	13.5421	14.2114	15.3701
-1.23753	14.5193	14.0349	14.4615	16.1399
-1.24069	13.6782	13.8753	14.3691	16.3846
-1.24385	13.5115	14.0307	14.5767	15.9969
-1.24701	13.5964	14.1136	13.7716	15.5859
-1.25018	13.2876	13.7849	13.2643	15.6906
-1.25334	12.8648	13.6356	12.9816	15.4999
-1.2565	13.2109	13.698	12.9195	15.819
-1.25966	13.3219	13.3063	13.4489	16.1293
-1.26282	13.7998	13.6152	13.7515	16.064
-1.26598	14.1756	13.6347	13.5747	15.887
-1.26914	14.4183	13.7875	13.7154	15.4584
-1.2723	14.3667	14.3771	14.0708	15.0204
-1.27546	13.9208	14.215	14.1995	14.666
-1.27862	13.9833	13.4323	14.8187	14.5247
-1.28179	14.0975	12.827	14.7546	13.913
-1.28495	14.2736	13.1054	15.0063	13.9898
-1.28811	14.0019	13.4342	14.9676	13.9521
-1.29127	14.102	12.9548	14.5658	14.1285
-1.29443	13.8209	13.5019	14.0099	14.3426
-1.29759	13.7112	13.4203	14.3855	14.8645
-1.30075	13.5415	13.5134	13.848	15.3853
-1.30391	14.0985	13.5635	14.0848	15.6778
-1.30707	14.6925	14.3528	14.391	15.3864
-1.31023	15.194	14.85	14.7936	15.3141
-1.3134	14.5851	14.8414	14.9573	15.2988
-1.31656	14.0082	14.8742	14.8364	15.4742
-1.31972	13.7501	14.8247	13.8985	15.6409
-1.32288	13.6713	14.5392	13.3294	15.6877
-1.32604	13.5302	14.2531	13.8644	15.6345
-1.3292	13.7057	13.6366	14.1856	15.142
-1.33236	14.2818	14.4643	14.218	15.3275
-1.33552	14.1185	14.8793	14.2354	15.5805
-1.33868	13.9339	14.9228	14.4344	15.6385
-1.34184	13.6833	15.0267	14.7438	14.7348
-1.34501	13.6407	14.9796	15.098	14.7673
-1.34817	13.0854	13.782	15.3661	14.7953
-1.35133	12.9166	13.6553	15.4358	14.5961
-1.35449	12.9477	13.8178	14.4738	14.3728
-1.35765	13.886	13.6408	14.0524	14.1745
-1.36081	13.6171	13.4994	13.3635	13.9083
-1.36397	12.5332	14.2377	12.6827	13.643
-1.36713	13.0086	15.1677	12.4466	14.4427
-1.37029	14.1105	15.3139	12.9679	15.7243
-1.37345	14.3217	14.6455	12.8993	16.432
-1.37662	14.4772	14.3035	12.7725	15.6155
-1.37978	14.6629	14.1423	13.1016	15.1561
-1.38294	14.3207	13.6745	13.7678	14.9602
-1.3861	13.7463	13.6844	14.2809	14.6963
-1.38926	13.9727	13.3076	14.1592	15.1148
-1.39242	14.0956	13.4404	13.7807	15.498
-1.39558	13.9749	14.1148	13.7955	15.0904
-1.39874	14.3624	14.2655	14.1648	14.9691
-1.4019	14.4236	13.9696	14.2373	15.7711
-1.40506	14.3037	13.9911	14.4088	16.4427
-1.40823	13.6758	14.1595	14.8852	15.9946
-1.41139	13.3283	13.744	14.9871	15.2856
-1.41455	13.8604	13.4679	14.4577	14.7739
-1.41771	13.9603	13.5392	14.3619	14.8798
-1.42087	13.8502	13.3727	13.8544	15.1042
-1.42403	14.1462	13.3194	13.4501	15.2692
-1.42719	14.2601	13.6004	14.4327	15.3403
-1.43035	14.7607	14.0869	15.3893	14.8223
-1.43351	14.6564	14.8509	15.4116	14.4436
-1.43667	14.1965	15.1008	14.9046	14.6319
-1.43984	14.23	15.0174	14.5875	14.762
-1.443	14.8021	14.4817	14.4972	14.7545
-1.44616	14.6683	13.3801	14.0241	14.715
-1.44932	14.0462	13.01	13.8252	14.6638
-1.45248	13.5952	13.273	14.1679	14.3733
-1.45564	13.7728	13.4921	14.6423	14.4653
-1.4588	14.1289	13.3746	14.8204	15.0247
-1.46196	13.9825	13.0519	14.8636	15.052
-1.46512	13.2127	12.6908	14.3026	14.7893
-1.46828	13.1658	13.2082	13.6127	15.0661
-1.47145	13.5702	14.1145	13.2289	15.209
-1.47461	13.9479	14.7713	13.1878	15.124
-1.47777	14.4333	14.2475	12.9742	14.6792
-1.48093	14.4607	13.854	12.5103	14.5396
-1.48409	14.2867	14.1604	12.6433	13.8772
-1.48725	14.2259	14.5002	13.2578	13.617
-1.49041	14.2814	14.1345	13.6076	13.7505
-1.49357	14.391	13.9254	13.7334	13.9468
-1.49673	14.2514	13.7282	13.7404	14.0887
-1.49989	13.9159	14.1233	14.2407	14.5016
-1.50306	14.528	14.0256	14.1326	14.9776
-1.50622	14.7888	14.1125	13.7198	14.9996
-1.50938	14.2872	14.5622	14.4543	15.8821
-1.51254	13.5781	14.041	15.4026	17.0764
-1.5157	13.5539	13.6728	15.0459	16.6597
-1.51886	13.2146	13.4117	14.275	15.7453
-1.52202	13.5037	13.5206	13.9915	14.9808
-1.52518	14.14	13.4249	14.5103	15.0454
-1.52834	14.7807	13.5614	14.7709	15.1688
-1.5315	14.9655	14.2305	15.1857	15.3465
-1.53467	15.1948	14.4746	15.85	16.3445
-1.53783	14.8404	13.9361	14.5192	17.0386
-1.54099	14.4546	13.825	13.9937	16.8779
-1.54415	14.2616	13.5832	14.2932	16.5217
-1.54731	14.2045	13.5407	14.1312	16.3489
-1.55047	15.1173	13.5042	13.7902	16.1578
-1.55363	15.1786	13.5614	14.0805	16.2302
-1.55679	14.7541	13.7131	14.4235	15.4851
-1.55995	14.7457	13.0438	14.7058	15.0378
-1.56311	14.628	13.3737	14.5395	14.5496
-1.56628	14.4182	14.0517	14.3867	14.5778
-1.56944	14.7117	13.5846	14.5471	14.9909
-1.5726	14.6614	13.6789	14.8444	15.3826
-1.57576	15.0922	13.5254	14.252	15.499
-1.57892	15.117	14.1879	14.174	15.3194
-1.58208	15.1109	13.9596	13.8692	14.3371
-1.58524	14.9982	13.4587	13.5428	14.8746
-1.5884	14.3322	13.4149	12.6808	14.6904
-1.59156	13.7465	13.9519	12.7483	14.5062
-1.59472	13.6967	13.9863	13.7423	14.497
-1.59789	13.6021	13.7339	14.5173	15.4941
-1.60105	12.8298	13.5982	14.4499	15.6846
-1.60421	13.1901	14.3667	14.5271	15.3502
-1.60737	13.3885	15.0789	14.4421	14.6908
-1.61053	13.4018	14.8114	14.3345	14.0203
-1.61369	13.5363	14.4034	14.1744	14.9692
-1.61685	13.1155	13.5004	13.1908	14.7765
-1.62001	13.1848	13.6888	12.9367	15.4453
-1.62317	12.9635	13.032	12.5889	14.2692
-1.62633	13.6397	13.246	13.2632	14.5391
-1.6295	14.5987	13.7741	13.3966	15.4937
-1.63266	14.5538	13.5451	12.7387	16.3488
-1.63582	14.4597	13.8413	13.1478	16.4497
-1.63898	13.3791	13.7034	13.8459	15.9479
-1.64214	13.1672	13.5175	14.1066	14.7314
-1.6453	12.8826	13.9307	14.7142	14.8346
-1.64846	12.7522	14.0685	14.855	14.8372
-1.65162	12.9447	14.1219	14.7661	15.5292
-1.65478	12.9446	13.9042	14.0659	15.3278
-1.65794	12.8	13.6763	14.3039	15.1223
-1.66111	12.8478	13.3593	13.7843	14.7858
-1.66427	13.5023	13.7685	13.1708	15.0141
-1.66743	13.3631	13.662	13.782	15.3856
-1.67059	12.9934	13.7495	13.9183	15.3776
-1.67375	12.6339	13.7443	13.7552	15.3038
-1.67691	12.5051	13.898	13.3707	15.4066
-1.68007	12.8198	14.2183	13.8481	16.0553
-1.68323	13.2275	14.0461	13.39	16.0042
-1.68639	13.3457	14.0338	13.146	15.9877
-1.68955	13.6052	13.812	13.8241	15.8634
-1.69272	13.6823	14.3322	13.6823	15.5224
-1.69588	13.5782	14.3503	13.7688	15.987
-1.69904	13.6736	13.4339	13.6207	16.418
-1.7022	14.1373	13.1989	13.8888	16.1028
-1.70536	14.3854	13.5404	14.568	16.408
-1.70852	14.6639	13.5979	14.8887	16.603
-1.71168	14.6323	13.6313	15.3778	16.4563
-1.71484	14.2904	14.2905	14.805	16.0325
-1.718	13.6879	14.1807	13.8745	15.3534
-1.72116	13.5334	13.7282	13.8369	14.3823
-1.72433	13.3042	13.6321	13.8612	13.7827
-1.72749	12.6811	14.2155	13.894	14.1199
-1.73065	12.7226	14.7657	14.2948	14.7585
-1.73381	13.378	15.1434	14.1477	16.0255
-1.73697	14.0042	14.5256	13.5216	16.1479
-1.74013	14.132	14.6073	13.2343	15.8169
-1.74329	14.2949	15.0341	14.12	15.9833
-1.74645	13.8831	14.8711	13.9726	15.6993
-1.74961	13.588	14.3975	13.759	14.9608
-1.75277	13.7911	14.4829	13.592	14.6925
-1.75594	14.4453	14.3712	13.5867	14.7796
-1.7591	14.5769	14.2045	13.6672	14.7446
-1.76226	14.9996	14.1225	13.9796	15.3463
-1.76542	14.5548	13.5761	14.3072	15.6159
-1.76858	14.32	13.6703	14.4419	15.4771
-1.77174	14.1873	14.0403	14.3989	15.2455
-1.7749	13.8064	14.1001	14.2539	15.5081
-1.77806	13.2393	14.0275	14.1	16.2164
-1.78122	13.3728	14.2208	13.3024	16.0301
-1.78438	13.7745	14.4626	12.7875	15.2723
-1.78755	13.9862	14.8825	12.8472	15.3293
-1.79071	14.0159	14.9981	13.4636	15.6564
-1.79387	14.0129	14.7304	13.8516	14.9701
-1.79703	13.9827	14.5558	14.2424	14.8818
-1.80019	13.8106	15.0101	14.4984	15.3131
-1.80335	13.2882	14.679	13.6655	14.9531
-1.80651	13.2136	13.6509	12.727	14.8021
-1.80967	13.1798	12.9733	12.6875	15.2659
-1.81283	12.9193	12.8086	12.768	15.7301
-1.81599	13.0318	12.9302	13.2343	15.6162
-1.81916	13.4587	13.1359	14.302	15.6935
-1.82232	14.0224	13.6157	14.7331	15.9132
-1.82548	14.1474	13.708	14.8917	16.2787
-1.82864	13.8355	13.7183	14.6814	16.0559
-1.8318	12.9515	13.7832	14.5808	15.7735
-1.83496	12.3712	13.6793	14.3178	15.8011
-1.83812	12.1571	13.403	13.9672	15.1076
-1.84128	12.6944	13.1133	13.3979	13.9442
-1.84444	13.6905	13.4007	12.8946	13.8184
-1.8476	14.2433	13.9398	12.6757	14.5075
-1.85077	14.1084	13.8309	13.1197	14.7489
-1.85393	13.3963	13.8263	13.8296	14.5098
-1.85709	12.8636	14.163	13.816	14.5296
-1.86025	13.0678	14.2487	13.6915	14.6856
-1.86341	13.5607	13.6564	13.7004	14.7353
-1.86657	13.7957	12.9188	13.5372	14.7692
-1.86973	13.7101	12.6427	13.1334	15.2563
-1.87289	13.6077	13.1421	13.12	15.6914
-1.87605	13.7718	14.2775	13.2828	15.5098
-1.87921	14.0366	14.5273	13.1269	14.9684
-1.88238	14.0439	14.1895	13.032	14.99
-1.88554	13.8846	14.1652	13.4615	15.5575
-1.8887	13.8248	14.3212	13.6424	15.3186
-1.89186	13.5753	14.3519	13.7422	14.6854
-1.89502	13.442	13.9402	13.9175	14.6856
-1.89818	13.438	13.5532	14.4081	15.6247
-1.90134	13.7286	13.5349	14.7077	16.3504
-1.9045	13.8456	13.7064	14.5055	16.1896
-1.90766	13.9305	13.6557	14.2797	15.3674
-1.91082	13.6314	12.9323	13.6632	14.0514
-1.91399	13.5103	13.1663	13.6172	13.7973
-1.91715	13.6979	14.3378	14.0719	14.5953
-1.92031	14.143	14.7227	14.2617	15.6426
-1.92347	14.2652	14.8358	14.4283	16.7463
-1.92663	14.2411	14.6086	14.4316	17.0603
-1.92979	14.2483	13.8922	14.1487	16.5328
-1.93295	14.3393	13.8295	13.8433	15.9289
-1.93611	14.0045	14.3869	14.1726	15.838
-1.93927	13.9114	14.9088	14.874	15.4765
-1.94243	13.9205	14.799	15.2276	15.1546
-1.9456	13.8579	14.4588	14.6355	15.2606
-1.94876	13.8611	14.2437	13.7341	15.0389
-1.95192	13.7018	13.8664	13.2135	14.9496
-1.95508	14.0562	13.6246	13.3521	14.9457
-1.95824	13.9614	13.3781	13.5976	14.9568
-1.9614	13.6612	13.7143	13.7536	15.239
-1.96456	13.6898	13.5907	14.477	15.3035
-1.96772	13.727	13.7522	14.8682	14.9534
-1.97088	13.7834	13.9588	14.6811	14.8103
-1.97404	14.3494	14.4439	14.3667	15.428
-1.97721	15.0405	14.153	14.3719	15.6813
-1.98037	15.0859	13.437	14.5648	15.7564
-1.98353	14.6387	13.2231	14.8637	15.8291
-1.98669	14.3631	13.2847	14.804	15.4039
-1.98985	14.7102	13.603	14.4034	15.1337
-1.99301	14.3976	13.8574	14.0403	15.427
-1.99617	13.6672	14.1017	14.1049	15.7991
-1.99933	13.6891	14.1271	14.196	15.2659
-2.00249	13.9266	14.1234	13.8972	14.611
-2.00565	13.6035	13.8725	13.9073	14.4464
-2.00882	13.376	13.6978	14.2375	14.4339
-2.01198	13.8436	13.7984	14.5274	14.731
-2.01514	14.3613	13.7706	14.4645	15.1325
-2.0183	14.5939	13.977	14.5411	15.0741
-2.02146	14.5518	13.8941	14.4298	14.8573
-2.02462	13.9491	14.0429	13.8029	14.3072
-2.02778	13.3475	14.102	14.0465	14.2683
-2.03094	13.1402	14.2516	14.5603	14.4777
-2.0341	13.2019	14.4982	14.4541	14.8741
-2.03726	13.5605	14.3771	14.2421	14.6454
-2.04043	14.0137	14.3029	14.2896	14.9665
-2.04359	14.389	14.5279	14.2157	16.2831
-2.04675	14.2024	15.0541	14.9846	16.5548
-2.04991	13.6407	14.908	15.2924	15.6458
-2.05307	12.9837	14.3127	15.0618	14.8762
-2.05623	12.9174	13.8082	14.3475	15.077
-2.05939	13.2917	13.2575	13.8534	15.3377
-2.06255	13.8457	12.85	14.0368	15.3943
-2.06571	14.0482	13.0781	14.3024	14.8566
-2.06887	14.5918	13.9352	14.3635	14.8865
-2.07204	14.9296	14.4584	14.0216	15.0657
-2.0752	14.4528	13.9869	13.4641	14.8145
-2.07836	13.9243	13.5591	13.2111	14.5771
-2.08152	13.5689	13.6979	13.3288	14.8162
-2.08468	13.5387	14.4218	13.8209	15.0125
-2.08784	13.59	14.4033	14.6418	15.0983
-2.091	13.7769	14.0228	14.8832	15.026
-2.09416	14.2932	13.6248	14.7562	15.2042
-2.09732	14.4502	13.214	14.3498	15.1101
-2.10048	14.2484	13.2789	13.6449	15.0356
-2.10365	13.893	13.9126	12.7411	15.0058
-2.10681	14.1575	14.1601	12.5603	14.6735
-2.10997	14.0208	13.7439	12.746	14.5824
-2.11313	13.7718	13.6658	13.0952	14.9673
-2.11629	13.6509	14.2005	13.6566	15.4041
-2.11945	14.0161	13.4519	13.8083	15.1162
-2.12261	14.2714	12.7725	13.6803	14.3346
-2.12577	13.5946	12.8115	13.0417	14.0965
-2.12893	13.6053	13.3405	13.3039	14.4619
-2.13209	13.9416	14.1367	14.406	15.6241
-2.13526	13.4985	14.1524	14.977	16.0511
-2.13842	12.8626	14.2664	14.6069	15.6789
-2.14158	12.9634	14.7518	13.9848	14.8671
-2.14474	13.5594	15.1105	13.9864	14.9316
-2.1479	14.2723	15.1224	13.8186	15.3321
-2.15106	14.3322	14.7551	14.0335	15.4203
-2.15422	13.8807	14.6756	14.5308	15.6853
-2.15738	13.8103	14.0423	14.8641	16.0235
-2.16054	14.1569	13.7664	15.0628	16.1179
-2.1637	14.4391	13.2664	14.5606	16.166
-2.16687	14.6366	13.4645	14.5059	16.0158
-2.17003	14.2237	13.3556	14.6246	15.7729
-2.17319	13.7347	13.5053	14.7636	15.4576
-2.17635	13.6546	14.009	14.4817	15.6427
-2.17951	13.8845	14.4888	14.5444	15.7442
-2.18267	13.5904	14.4924	14.4707	15.751
-2.18583	13.506	14.2978	14.2116	15.9674
-2.18899	13.6382	14.4183	14.0758	16.0203
-2.19215	13.6519	14.2836	13.2558	15.812
-2.19531	14.2672	14.8875	12.9718	15.1086
-2.19848	14.6537	15.3173	12.9389	14.8067
-2.20164	14.5023	15.2986	13.0855	14.9286
-2.2048	14.0113	14.828	13.3927	15.0519
-2.20796	14.1642	14.2419	14.3088	14.9215
-2.21112	13.9478	13.6463	14.1487	15.0078
-2.21428	13.696	13.5422	13.7665	15.1906
-2.21744	13.8365	14.1916	13.9679	14.8244
-2.2206	14.0833	14.0361	14.3675	14.2134
-2.22376	14.6733	12.9579	14.6998	13.5968
-2.22692	14.6101	12.6496	15.0196	13.2241
-2.23009	14.2539	13.2072	14.7003	13.4507
-2.23325	13.7556	14.2016	14.4776	14.0411
-2.23641	13.3823	14.9946	14.5294	14.6445
-2.23957	12.8706	14.9747	15.1995	14.8924
-2.24273	13.0307	14.9461	15.4827	15.0436
-2.24589	13.7311	14.4301	15.0973	15.1918
-2.24905	14.4154	15.029	15.4032	15.4612
-2.25221	14.615	15.5967	16.002	16.1047
-2.25537	14.614	14.9182	16.0321	16.85
-2.25853	14.6367	14.328	15.2661	17.1728
-2.2617	14.1151	14.0515	14.9461	17.0183
-2.26486	14.0124	14.0687	14.6156	16.8575
-2.26802	14.2351	14.3596	14.1885	16.2538
-2.27118	14.3749	14.0748	13.7666	15.5508
-2.27434	14.2928	13.6944	13.212	15.2301
-2.2775	14.2768	13.521	13.3216	14.7856
-2.28066	14.1826	13.6101	13.9308	14.4542
-2.28382	14.2502	13.8959	14.5076	14.9829
-2.28698	14.3418	13.7306	14.4073	15.1711
-2.29014	14.1689	13.7182	13.845	14.8001
-2.29331	14.7783	14.2645	13.8979	14.6217
-2.29647	15.283	14.4955	13.5259	14.7677
-2.29963	15.3112	14.3825	13.5318	15.1745
-2.30279	14.9337	14.1804	14.1465	15.2758
-2.30595	13.9337	14.269	15.1843	14.996
-2.30911	13.5298	13.9863	15.4011	14.7914
-2.31227	13.6221	13.2283	14.3913	14.3171
-2.31543	13.7872	12.9679	13.7268	13.9032
-2.31859	13.4465	12.8436	13.6998	14.2241
-2.32175	13.5993	12.8329	14.0241	15.1725
-2.32492	14.1205	13.0024	14.2019	16.4426
-2.32808	13.8939	13.1041	13.8965	16.919
-2.33124	13.345	13.7433	13.9644	16.4022
-2.3344	13.4845	14.2284	14.7406	16.1901
-2.33756	13.6559	14.2237	15.1495	15.698
-2.34072	13.2973	13.9445	14.987	15.391
-2.34388	13.509	13.9248	14.3969	15.328
-2.34704	14.2723	13.9665	14.025	15.3874
-2.3502	14.3036	13.9117	13.9237	15.6699
-2.35336	13.7639	13.5221	13.8027	16.0729
-2.35653	13.6227	13.6391	13.7929	15.7473
-2.35969	13.6526	14.0132	13.9726	15.7867
-2.36285	13.9216	13.9905	14.5753	15.8625
-2.36601	13.9666	14.0715	14.6877	15.5025
-2.36917	14.1924	13.8693	14.4416	14.9439
-2.37233	15.1293	14.1377	14.6951	15.3502
-2.37549	15.7528	14.7861	15.0132	15.9073
-2.37865	15.6842	15.0353	14.46	15.7799
-2.38181	15.2457	15.1596	13.6142	15.2496
-2.38497	14.6673	14.9426	13.3186	15.0291
-2.38814	14.2922	14.7015	13.571	14.8672
-2.3913	14.0779	14.6463	13.6109	14.9716
-2.39446	13.8598	14.5195	13.8226	15.0125
-2.39762	14.3221	14.1258	14.0998	14.8401
-2.40078	14.8175	13.6725	14.5586	14.7013
-2.40394	14.909	13.662	15.0193	14.8939
-2.4071	14.5201	13.7212	15.016	15.1119
-2.41026	14.1195	13.8588	14.7102	15.0471
-2.41342	13.9047	13.5698	14.2966	15.1614
-2.41658	14.1651	13.3393	14.0508	15.0485
-2.41975	14.6271	13.595	14.1495	14.9593
-2.42291	15.0042	13.9815	14.6437	14.4908
-2.42607	15.2604	14.1784	14.3311	14.2578
-2.42923	15.0381	14.1097	13.712	14.3982
-2.43239	14.3214	14.2222	13.5912	14.3574
-2.43555	13.4839	13.8671	13.2752	14.2298
-2.43871	13.345	13.7581	13.4451	14.4894
-2.44187	13.7098	14.1617	13.7919	14.9238
-2.44503	14.0182	14.6162	13.8852	15.046
-2.44819	13.7791	14.6739	13.7985	14.8483
-2.45136	13.7216	14.7709	14.1905	15.2763
-2.45452	13.9974	14.7764	14.0256	15.3889
-2.45768	14.089	14.5704	13.667	16.0153
-2.46084	14.2296	14.5055	13.8168	16.8428
-2.464	14.5399	14.2477	13.7248	16.9517
-2.46716	14.9163	14.3859	13.7424	17.1613
-2.47032	15.0241	14.7205	13.6278	17.0065
-2.47348	14.6792	14.7237	13.1419	16.2926
-2.47664	14.2616	14.8135	13.1705	15.2816
-2.4798	14.3341	14.592	13.407	14.8147
-2.48297	14.4759	14.26	13.3881	15.5509
-2.48613	14.5689	14.0763	13.3854	15.9153
-2.48929	14.664	14.2917	13.335	16.134
-2.49245	14.7126	14.6546	13.228	16.0416
-2.49561	14.4744	15.0114	13.1288	16.0349
-2.49877	14.0939	14.8344	13.0538	15.6546
-2.50193	13.796	13.9952	12.705	15.0443
-2.50509	13.3041	13.2477	12.8977	14.7382
-2.50825	12.8152	13.1167	13.2413	14.8573
-2.51141	13.3154	13.6707	13.7164	15.2341
-2.51458	14.0816	14.4453	13.8281	15.2388
-2.51774	14.3597	15.0968	14.3407	15.8388
-2.5209	14.4407	15.3118	15.1825	16.7597
-2.52406	14.6121	15.1069	15.4451	16.6468
-2.52722	14.3438	14.4044	15.1163	15.6943
-2.53038	14.7357	13.7488	14.9223	15.0914
-2.53354	15.1221	13.7094	14.7031	15.1625
-2.5367	14.7542	13.6329	14.7369	15.1126
-2.53986	14.2862	13.6282	13.8791	14.7736
-2.54302	14.1037	13.9215	13.7282	14.6098
-2.54619	14.3971	13.7936	14.2808	14.5361
-2.54935	14.6121	13.613	14.4029	14.9679
-2.55251	14.1454	13.8373	14.659	15.0515
-2.55567	13.9811	14.1792	14.7275	14.7505
-2.55883	14.1729	14.5031	14.4767	14.6482
-2.56199	14.6944	14.1692	14.6799	15.0451
-2.56515	15.0086	14.0412	15.0402	15.7319
-2.56831	15.0398	14.0777	14.9349	16.3642
-2.57147	15.015	13.7576	14.5348	16.0277
-2.57463	14.9347	13.7053	14.318	15.6283
-2.5778	14.4021	14.2383	14.0653	15.4698
-2.58096	14.1794	14.896	14.3482	15.4437
-2.58412	14.4413	14.9497	14.1423	15.9349
-2.58728	14.5028	14.1326	14.067	15.7173
-2.59044	14.2178	13.4122	13.9882	15.2528
-2.5936	14.2751	13.7951	14.3405	15.186
-2.59676	14.968	14.8497	14.197	15.8892
-2.59992	15.2196	14.6728	13.9105	16.0557
-2.60308	14.4546	13.9772	13.8924	15.4961
-2.60624	14.1177	13.3025	13.8209	14.6929
-2.60941	14.1799	13.1651	14.2208	14.5633
-2.61257	14.127	13.4157	14.3489	14.4388
-2.61573	13.8682	13.868	14.4687	15.1337
-2.61889	13.9314	14.1814	14.0623	15.4526
-2.62205	14.0068	14.3086	14.0633	14.8717
-2.62521	13.5532	14.1068	13.8398	14.8433
-2.62837	13.3634	14.0833	13.5301	15.6494
-2.63153	13.5729	13.2334	13.615	15.33
-2.63469	13.9826	12.6184	14.403	15.0521
-2.63785	14.3606	12.3718	14.8344	15.1424
-2.64102	14.2594	12.9272	14.5918	15.6314
-2.64418	13.7845	13.7222	14.0982	15.615
-2.64734	13.7717	14.5207	14.1266	15.952
-2.6505	14.0854	14.8006	14.0664	15.7917
-2.65366	13.98	14.7675	13.828	15.497
-2.65682	14.4864	14.9749	14.6631	15.9291
-2.65998	14.5834	14.6809	14.9313	15.913
-2.66314	14.4077	14.3881	14.4204	15.3226
-2.6663	13.5267	14.1695	14.1758	15.1867
-2.66946	13.434	14.5469	14.6798	15.1921
-2.67263	13.5092	14.3177	15.1491	15.5498
-2.67579	13.1369	14.1871	14.9259	15.982
-2.67895	12.7377	14.3177	14.7642	16.5908
-2.68211	13.4575	14.4258	14.8558	16.0236
-2.68527	13.5325	14.093	13.9356	15.2039
-2.68843	13.6722	14.4579	13.687	15.4258
-2.69159	14.2557	14.7989	13.2463	16.2655
-2.69475	13.9997	14.3468	13.2468	16.0995
-2.69791	13.9876	14.5454	13.6312	15.0397
-2.70107	14.4554	14.5623	14.1632	14.1233
-2.70424	14.8264	14.6901	14.8126	14.6911
-2.7074	14.6872	14.5821	15.0687	14.9786
-2.71056	15.0217	14.5932	15.6124	15.3419
-2.71372	14.8685	14.0283	15.2512	16.0435
-2.71688	15.2875	13.6248	14.9299	16.576
-2.72004	14.8839	13.7463	14.1938	16.5066
-2.7232	15.068	13.6099	14.3459	16.3255
-2.72636	15.3029	13.98	14.9426	15.4574
-2.72952	15.6412	14.5981	15.2744	14.6386
-2.73268	14.8737	14.559	14.287	13.9752
-2.73585	14.0233	15.0416	13.9871	14.4117
-2.73901	13.2792	14.4296	13.5865	15.2541
-2.74217	13.2222	14.3262	13.7514	15.3045
-2.74533	13.0324	14.015	14.0251	15.5692
-2.74849	13.776	14.4905	15.1453	16.445
-2.75165	14.6048	14.6251	15.585	16.2895
-2.75481	14.2392	14.4727	14.9315	15.47
-2.75797	14.1629	14.8968	14.9543	15.8267
-2.76113	13.6621	14.0617	13.7247	15.6502
-2.76429	14.078	14.08	13.9127	15.578
-2.76746	14.0037	14.0375	14.542	15.1432
-2.77062	13.8847	13.9211	15.0542	15.1682
-2.77378	13.8668	14.1862	14.3472	15.2856
-2.77694	13.7083	13.7871	13.1589	15.3772
-2.7801	13.5308	14.291	13.2395	15.1889
-2.78326	13.8652	14.4077	13.513	14.9018
-2.78642	14.541	15.0249	14.1605	15.4397
-2.78958	14.0268	14.1502	15.3909	15.7502
-2.79274	14.0324	13.785	15.1389	15.3825
-2.7959	13.7862	12.6969	14.2577	15.0663
-2.79907	13.7936	12.639	13.7955	15.421
-2.80223	13.6432	13.1379	13.6352	14.5239
-2.80539	13.7714	13.6069	14.0206	14.9162
-2.80855	15.0373	13.7647	15.1057	15.6221
-2.81171	14.5219	13.4634	14.7593	16.238
-2.81487	14.7098	13.9632	15.1481	14.8635
-2.81803	14.3015	14.1891	14.336	14.6665
-2.82119	14.2692	14.4822	14.0022	14.5279
-2.82435	12.8484	13.8074	13.5601	15.5368
-2.82751	13.3163	13.5364	13.9069	15.8902
-2.83068	13.3155	13.7014	14.0319	16.0248
-2.83384	13.785	14.2807	14.3136	15.9077
-2.837	14.3784	14.4205	15.2097	15.8299
-2.84016	14.277	14.0387	14.3667	15.9131
-2.84332	14.6469	13.8483	14.4228	16.1099
-2.84648	14.2366	14.0598	13.4509	15.2359
-2.84964	14.1531	13.9097	13.4395	14.7558
-2.8528	13.6443	13.8085	14.1068	14.3122
-2.85596	14.3595	14.1016	13.8863	14.5046
-2.85912	14.4366	14.015	14.0283	15.0432
-2.86229	14.0985	14.1737	14.0534	15.3697
-2.86545	13.5729	13.7495	14.7909	15.0104
-2.86861	13.5363	13.5222	14.7271	15.2423
-2.87177	14.5237	12.8601	14.7691	15.4024
-2.87493	15.5039	13.2507	15.4186	15.5642
-2.87809	15.3053	13.1298	15.0617	15.8472
-2.88125	14.2327	13.8633	15.2754	15.7494
-2.88441	14.0916	13.7928	15.1654	15.308
-2.88757	14.4441	14.0966	15.1386	14.7333
-2.89073	14.4818	14.9098	14.6924	15.0518
-2.8939	14.41	14.476	14.1293	15.0011
-2.89706	14.2187	14.238	14.3937	14.9644
-2.90022	14.416	14.7463	15.1282	16.0118
-2.90338	14.5252	15.239	15.165	16.7866
-2.90654	15.209	15.8147	14.7567	16.5439
-2.9097	15.0652	15.6221	14.853	15.7256
-2.91286	14.7225	14.7576	14.7436	15.4353
-2.91602	14.7445	14.6939	15.0117	15.9259
-2.91918	14.582	14.88	15.487	16.0984
-2.92234	14.1131	14.7288	14.9629	15.7769
-2.92551	13.9903	14.2722	14.3416	14.9538
-2.92867	13.8346	13.8814	14.6542	14.4515
-2.93183	14.256	14.0788	15.3558	14.7724
-2.93499	14.9875	14.1087	15.4581	15.0394
-2.93815	15.2061	14.2256	15.3384	15.1112
-2.94131	14.7145	14.9381	14.8731	15.5279
-2.94447	13.7952	15.1281	13.8638	15.961
-2.94763	13.6215	14.9394	13.5906	16.1794
-2.95079	14.2667	14.5504	14.0299	16.175
-2.95395	14.3015	14.4198	14.7309	15.8402
-2.95712	13.6976	14.9898	15.2811	15.9475
-2.96028	13.1832	15.312	15.3913	15.9521
-2.96344	13.513	15.1811	15.4016	15.7905
-2.9666	14.1855	15.0345	15.3025	15.5958
-2.96976	14.5428	14.7774	15.9292	16.4534
-2.97292	14.8784	14.984	16.2215	16.0988
-2.97608	14.6762	14.6521	15.7958	15.2645
-2.97924	14.3557	14.534	15.0489	14.8798
-2.9824	14.1176	14.4529	14.9242	14.9013
-2.98556	13.8834	14.8464	14.3947	15.504
-2.98873	14.1031	14.1225	14.2669	15.4673
-2.99189	14.7383	13.9976	15.1699	15.3985
-2.99505	14.9566	14.0696	15.2813	15.3506
-2.99821	14.5794	13.837	14.4919	15.5227
-3.00137	14.6492	13.7884	14.1809	16.4608
-3.00453	15.1072	14.7042	15.2221	16.4468
-3.00769	14.9431	14.9875	15.9815	16.266
-3.01085	14.3698	15.1152	15.9904	15.4384
-3.01401	13.4996	14.2179	15.3668	15.2584
-3.01717	14.621	14.3946	14.4712	15.8079
-3.02034	14.711	13.8172	14.0162	14.8979
-3.0235	14.69	14.0552	14.5025	15.4107
-3.02666	14.7042	14.7157	14.8824	16.8003
-3.02982	14.9609	14.4616	14.8265	17.046
-3.03298	14.1647	15.0654	14.9265	15.2389
-3.03614	14.2788	14.8918	14.36	14.3483
-3.0393	14.8271	15.6646	14.357	15.0432
-3.04246	14.9859	15.7574	14.5519	15.4721
-3.04562	14.8372	14.7804	14.3286	15.3921
-3.04878	14.677	15.0239	13.5266	15.3122
-3.05195	14.2949	14.4381	14.1034	15.2312
-3.05511	14.8679	14.5564	14.6395	14.8179
-3.05827	15.3451	15.2891	14.84	15.6724
-3.06143	15.1466	16.1031	14.6062	15.6761
-3.06459	14.1403	16.2791	14.5851	15.6667
-3.06775	13.7434	14.7884	13.85	15.9639
-3.07091	13.5527	14.4694	14.247	15.7636
-3.07407	13.7696	14.6185	15.032	15.6085
-3.07723	14.2782	14.6262	14.7242	15.4975
-3.08039	14.373	14.6899	14.5245	15.353
-3.08356	13.9733	14.113	13.7714	15.089
-3.08672	13.8199	13.9331	13.6292	14.3495
-3.08988	14.3442	14.5932	14.5119	14.1903
-3.09304	14.4644	15.0765	14.8736	14.6093
-3.0962	14.3452	15.1919	14.5745	15.3439
-3.09936	14.1624	14.6533	14.3378	15.5582
-3.10252	14.3366	14.1301	14.2107	14.9737
-3.10568	14.3134	14.0926	14.2384	14.7322
-3.10884	14.1379	14.2525	14.1423	15.0574
-3.112	14.1897	14.2876	14.716	15.158
-3.11517	14.4932	14.3176	15.2135	15.0188
-3.11833	14.1956	14.716	14.7492	15.2036
-3.12149	13.2985	14.8801	14.2717	15.1913
-3.12465	13.1486	15.0027	14.2398	15.434
-3.12781	13.8667	15.1745	14.7734	16.0551
-3.13097	14.129	15.2399	15.4623	16.5718
-3.13413	14.3185	15.4469	15.6949	16.3987
-3.13729	14.5155	14.6889	14.9897	15.3805
-3.14045	14.1623	13.5681	14.1553	14.8136
-3.14361	14.311	13.1592	14.0149	14.9326
-3.14678	14.4233	14.04	14.5922	14.9762
-3.14994	14.6259	15.3942	14.8877	15.1509
-3.1531	14.3205	15.4316	15.3621	15.5071
-3.15626	14.3984	15.4118	16.2955	16.4177
-3.15942	14.9021	15.0956	15.5576	16.4811
-3.16258	15.3969	15.3389	15.355	16.6162
-3.16574	15.5336	15.5658	14.7156	16.2928
-3.1689	14.7984	15.1045	14.8233	16.3088
-3.17206	14.5505	15.0427	14.5693	16.8968
-3.17522	14.3687	14.5809	13.6941	16.4112
-3.17839	13.6603	14.9436	13.2203	16.2343
-3.18155	14.5762	15.1882	13.6893	15.7542
-3.18471	14.417	14.514	13.5506	15.5343
-3.18787	14.0399	14.4777	13.8716	15.1075
-3.19103	14.1176	14.901	13.5005	14.7631
-3.19419	13.931	14.7581	14.2219	14.1992

## Sheet: fig1g
Wavelength	Absorbance
nm	a.u.
	perpendicular	parallel
997	0.004	0.018
996	0.004	0.018
995	0.004	0.018
994	0.004	0.018
993	0.004	0.019
992	0.004	0.019
991	0.004	0.019
990	0.004	0.019
989	0.004	0.018
988	0.004	0.018
987	0.004	0.018
986	0.004	0.018
985	0.004	0.018
984	0.004	0.018
983	0.004	0.018
982	0.004	0.018
981	0.004	0.018
980	0.004	0.018
979	0.004	0.018
978	0.004	0.018
977	0.004	0.018
976	0.004	0.018
975	0.004	0.018
974	0.004	0.018
973	0.004	0.018
972	0.004	0.018
971	0.005	0.018
970	0.005	0.018
969	0.005	0.018
968	0.005	0.018
967	0.005	0.018
966	0.005	0.018
965	0.005	0.018
964	0.005	0.018
963	0.005	0.018
962	0.005	0.018
961	0.005	0.018
960	0.005	0.018
959	0.005	0.018
958	0.005	0.018
957	0.005	0.018
956	0.004	0.018
955	0.004	0.018
954	0.004	0.018
953	0.004	0.017
952	0.004	0.017
951	0.005	0.017
950	0.005	0.017
949	0.005	0.017
948	0.005	0.018
947	0.005	0.018
946	0.005	0.019
945	0.005	0.019
944	0.005	0.019
943	0.005	0.019
942	0.005	0.019
941	0.005	0.019
940	0.005	0.018
939	0.005	0.018
938	0.004	0.018
937	0.004	0.018
936	0.004	0.018
935	0.004	0.018
934	0.004	0.018
933	0.004	0.018
932	0.004	0.019
931	0.005	0.019
930	0.005	0.019
929	0.005	0.019
928	0.005	0.019
927	0.005	0.019
926	0.005	0.019
925	0.005	0.019
924	0.005	0.019
923	0.005	0.018
922	0.005	0.018
921	0.005	0.018
920	0.005	0.018
919	0.004	0.018
918	0.004	0.018
917	0.004	0.018
916	0.004	0.018
915	0.005	0.018
914	0.005	0.018
913	0.005	0.018
912	0.005	0.018
911	0.005	0.018
910	0.005	0.018
909	0.005	0.018
908	0.005	0.018
907	0.005	0.018
906	0.005	0.018
905	0.005	0.018
904	0.004	0.018
903	0.004	0.018
902	0.004	0.018
901	0.004	0.018
900	0.004	0.018
899	0.004	0.018
898	0.004	0.018
897	0.004	0.018
896	0.004	0.018
895	0.004	0.018
894	0.004	0.018
893	0.004	0.018
892	0.005	0.018
891	0.005	0.018
890	0.005	0.018
889	0.005	0.018
888	0.005	0.018
887	0.005	0.019
886	0.005	0.019
885	0.005	0.02
884	0.005	0.02
883	0.005	0.02
882	0.005	0.019
881	0.005	0.019
880	0.005	0.019
879	0.005	0.019
878	0.005	0.019
877	0.005	0.019
876	0.005	0.019
875	0.005	0.019
874	0.005	0.019
873	0.005	0.019
872	0.005	0.019
871	0.005	0.019
870	0.005	0.019
869	0.005	0.019
868	0.005	0.019
867	0.005	0.019
866	0.005	0.019
865	0.005	0.019
864	0.005	0.019
863	0.006	0.02
862	0.006	0.02
861	0.006	0.02
860	0.006	0.02
859	0.006	0.021
858	0.006	0.021
857	0.006	0.021
856	0.006	0.02
855	0.006	0.02
854	0.006	0.021
853	0.006	0.021
852	0.007	0.021
851	0.007	0.022
850	0.009	0.023
849	0.01	0.024
848	0.011	0.025
847	0.011	0.025
846	0.011	0.025
845	0.011	0.025
844	0.011	0.025
843	0.011	0.025
842	0.011	0.025
841	0.011	0.025
840	0.011	0.025
839	0.011	0.025
838	0.011	0.025
837	0.011	0.025
836	0.011	0.025
835	0.011	0.025
834	0.012	0.025
833	0.012	0.025
832	0.012	0.025
831	0.012	0.025
830	0.012	0.025
829	0.012	0.025
828	0.012	0.025
827	0.012	0.025
826	0.012	0.025
825	0.012	0.025
824	0.012	0.025
823	0.012	0.025
822	0.012	0.025
821	0.012	0.025
820	0.012	0.025
819	0.012	0.025
818	0.012	0.025
817	0.012	0.025
816	0.013	0.025
815	0.013	0.025
814	0.013	0.025
813	0.013	0.025
812	0.013	0.025
811	0.013	0.025
810	0.013	0.025
809	0.014	0.026
808	0.014	0.026
807	0.014	0.026
806	0.014	0.026
805	0.014	0.026
804	0.014	0.026
803	0.014	0.026
802	0.014	0.026
801	0.014	0.026
800	0.014	0.026
799	0.014	0.026
798	0.014	0.026
797	0.014	0.026
796	0.014	0.026
795	0.014	0.026
794	0.014	0.027
793	0.014	0.027
792	0.014	0.027
791	0.014	0.027
790	0.014	0.027
789	0.014	0.027
788	0.014	0.027
787	0.014	0.027
786	0.015	0.027
785	0.015	0.027
784	0.015	0.027
783	0.015	0.027
782	0.015	0.027
781	0.015	0.027
780	0.015	0.027
779	0.015	0.027
778	0.015	0.027
777	0.015	0.027
776	0.016	0.027
775	0.016	0.027
774	0.016	0.027
773	0.017	0.028
772	0.017	0.028
771	0.017	0.028
770	0.017	0.028
769	0.017	0.028
768	0.017	0.028
767	0.017	0.028
766	0.018	0.029
765	0.018	0.029
764	0.018	0.029
763	0.018	0.029
762	0.018	0.029
761	0.018	0.029
760	0.018	0.029
759	0.019	0.03
758	0.019	0.03
757	0.02	0.03
756	0.02	0.031
755	0.021	0.031
754	0.021	0.031
753	0.022	0.032
752	0.023	0.032
751	0.023	0.033
750	0.024	0.033
749	0.024	0.034
748	0.024	0.034
747	0.025	0.035
746	0.026	0.035
745	0.027	0.036
744	0.028	0.037
743	0.029	0.038
742	0.03	0.038
741	0.031	0.039
740	0.031	0.039
739	0.032	0.04
738	0.033	0.04
737	0.034	0.041
736	0.035	0.042
735	0.036	0.043
734	0.037	0.044
733	0.039	0.044
732	0.04	0.045
731	0.041	0.046
730	0.042	0.047
729	0.044	0.048
728	0.045	0.049
727	0.047	0.051
726	0.048	0.051
725	0.05	0.052
724	0.051	0.053
723	0.053	0.054
722	0.054	0.055
721	0.056	0.056
720	0.058	0.058
719	0.059	0.059
718	0.061	0.06
717	0.063	0.061
716	0.064	0.063
715	0.066	0.064
714	0.067	0.065
713	0.069	0.066
712	0.071	0.067
711	0.072	0.068
710	0.074	0.069
709	0.075	0.07
708	0.077	0.071
707	0.078	0.073
706	0.079	0.074
705	0.081	0.075
704	0.082	0.076
703	0.083	0.077
702	0.084	0.078
701	0.085	0.079
700	0.086	0.079
699	0.087	0.08
698	0.087	0.081
697	0.088	0.081
696	0.089	0.082
695	0.089	0.082
694	0.09	0.083
693	0.09	0.083
692	0.09	0.084
691	0.091	0.084
690	0.091	0.084
689	0.091	0.084
688	0.091	0.084
687	0.09	0.084
686	0.09	0.084
685	0.09	0.084
684	0.09	0.084
683	0.09	0.084
682	0.09	0.084
681	0.089	0.084
680	0.089	0.084
679	0.089	0.084
678	0.089	0.084
677	0.089	0.084
676	0.089	0.084
675	0.089	0.084
674	0.088	0.084
673	0.088	0.084
672	0.088	0.084
671	0.087	0.084
670	0.087	0.084
669	0.087	0.085
668	0.087	0.085
667	0.087	0.085
666	0.087	0.085
665	0.088	0.085
664	0.088	0.085
663	0.089	0.086
662	0.089	0.086
661	0.089	0.086
660	0.089	0.087
659	0.09	0.087
658	0.09	0.088
657	0.091	0.089
656	0.092	0.089
655	0.092	0.09
654	0.093	0.09
653	0.094	0.091
652	0.095	0.091
651	0.096	0.092
650	0.096	0.093
649	0.097	0.093
648	0.098	0.094
647	0.099	0.094
646	0.099	0.094
645	0.1	0.094
644	0.1	0.094
643	0.101	0.094
642	0.101	0.095
641	0.102	0.095
640	0.102	0.095
639	0.102	0.095
638	0.103	0.095
637	0.103	0.095
636	0.103	0.095
635	0.103	0.094
634	0.103	0.094
633	0.103	0.094
632	0.103	0.094
631	0.103	0.094
630	0.103	0.094
629	0.102	0.094
628	0.102	0.093
627	0.102	0.093
626	0.101	0.093
625	0.101	0.092
624	0.1	0.092
623	0.1	0.092
622	0.1	0.091
621	0.099	0.091
620	0.098	0.091
619	0.098	0.09
618	0.097	0.09
617	0.096	0.09
616	0.095	0.089
615	0.094	0.089
614	0.093	0.088
613	0.092	0.087
612	0.091	0.086
611	0.09	0.086
610	0.089	0.085
609	0.089	0.085
608	0.088	0.084
607	0.088	0.084
606	0.087	0.083
605	0.087	0.083
604	0.086	0.082
603	0.086	0.082
602	0.085	0.081
601	0.085	0.081
600	0.084	0.08
599	0.084	0.08
598	0.083	0.079
597	0.083	0.079
596	0.083	0.079
595	0.082	0.079
594	0.082	0.078
593	0.082	0.078
592	0.081	0.078
591	0.081	0.078
590	0.081	0.078
589	0.08	0.077
588	0.08	0.077
587	0.08	0.077
586	0.079	0.076
585	0.079	0.076
584	0.079	0.076
583	0.079	0.076
582	0.078	0.075
581	0.078	0.075
580	0.078	0.075
579	0.077	0.074
578	0.077	0.074
577	0.077	0.074
576	0.076	0.073
575	0.076	0.073
574	0.076	0.073
573	0.075	0.072
572	0.075	0.072
571	0.075	0.072
570	0.074	0.072
569	0.074	0.071
568	0.074	0.071
567	0.073	0.071
566	0.073	0.071
565	0.073	0.071
564	0.072	0.07
563	0.072	0.07
562	0.071	0.069
561	0.071	0.069
560	0.071	0.068
559	0.07	0.068
558	0.07	0.067
557	0.07	0.067
556	0.069	0.066
555	0.069	0.066
554	0.068	0.065
553	0.068	0.065
552	0.068	0.064
551	0.066	0.064
550	0.066	0.064
549	0.065	0.064
548	0.065	0.064
547	0.065	0.064
546	0.064	0.064
545	0.064	0.064
544	0.064	0.063
543	0.063	0.063
542	0.063	0.063
541	0.063	0.063
540	0.062	0.063
539	0.062	0.063
538	0.062	0.063
537	0.061	0.063
536	0.061	0.062
535	0.061	0.062
534	0.06	0.062
533	0.06	0.062
532	0.06	0.062
531	0.059	0.062
530	0.059	0.061
529	0.059	0.061
528	0.058	0.061
527	0.058	0.061
526	0.058	0.061
525	0.058	0.061
524	0.057	0.06
523	0.057	0.06
522	0.057	0.06
521	0.056	0.06
520	0.056	0.06
519	0.055	0.06
518	0.055	0.059
517	0.055	0.059
516	0.054	0.059
515	0.054	0.058
514	0.054	0.058
513	0.054	0.058
512	0.053	0.058
511	0.053	0.058
510	0.053	0.058
509	0.052	0.058
508	0.052	0.058
507	0.052	0.057
506	0.052	0.057
505	0.052	0.057
504	0.051	0.057
503	0.051	0.057
502	0.051	0.056
501	0.05	0.056
500	0.05	0.056
499	0.05	0.056
498	0.05	0.056
497	0.05	0.056
496	0.049	0.056
495	0.049	0.055
494	0.049	0.055
493	0.049	0.055
492	0.049	0.055
491	0.048	0.054
490	0.048	0.054
489	0.048	0.054
488	0.048	0.054
487	0.048	0.054
486	0.048	0.054
485	0.048	0.054
484	0.047	0.054
483	0.047	0.054
482	0.047	0.053
481	0.047	0.053
480	0.047	0.052
479	0.047	0.052
478	0.046	0.052
477	0.046	0.052
476	0.046	0.052
475	0.046	0.052
474	0.046	0.052
473	0.045	0.052
472	0.045	0.052
471	0.045	0.052
470	0.045	0.052
469	0.045	0.052
468	0.044	0.051
467	0.044	0.051
466	0.044	0.051
465	0.044	0.051
464	0.044	0.051
463	0.044	0.051
462	0.044	0.051
461	0.043	0.051
460	0.043	0.051
459	0.043	0.051
458	0.043	0.051
457	0.042	0.05
456	0.042	0.05
455	0.042	0.05
454	0.041	0.05
453	0.041	0.05
452	0.041	0.05
451	0.041	0.05
450	0.04	0.05
449	0.04	0.05
448	0.04	0.05
447	0.04	0.05
446	0.04	0.05
445	0.04	0.05
444	0.04	0.05
443	0.039	0.05
442	0.039	0.049
441	0.039	0.049
440	0.039	0.049
439	0.039	0.049
438	0.039	0.049
437	0.038	0.049
436	0.038	0.049
435	0.038	0.049
434	0.038	0.049
433	0.038	0.048
432	0.038	0.048
431	0.038	0.048
430	0.037	0.048
429	0.037	0.048
428	0.037	0.048
427	0.037	0.048
426	0.037	0.047
425	0.036	0.047
424	0.036	0.047
423	0.036	0.047
422	0.036	0.047
421	0.036	0.047
420	0.036	0.047
419	0.035	0.047
418	0.035	0.047
417	0.035	0.047
416	0.035	0.046
415	0.035	0.045
414	0.034	0.045
413	0.034	0.045
412	0.034	0.045
411	0.034	0.045
410	0.034	0.045
409	0.033	0.045
408	0.033	0.045
407	0.033	0.044
406	0.033	0.044
405	0.033	0.044
404	0.033	0.044
403	0.033	0.044
402	0.033	0.044
401	0.032	0.043
400	0.032	0.043
--	--	--
--	--	--
--	--	--
--	--	--
--	--	--
--	--	--
--	--	--
--	--	--
--	--	--
--	--	--
--	--	--
--	--	--
--	--	--
--	--	--
--	--	--
--	--	--
--	--	--
--	--	--
--	--	--
--	--	--
--	--	--
--	--	--
--	--	--
--	--	--
--	--	--
--	--	--
--	--	--
--	--	--
--	--	--
--	--	--
--	--	--
--	--	--
--	--	--
--	--	--
--	--	--
--	--	--
--	--	--
--	--	--
--	--	--
--	--	--
--	--	--
--	--	--
--	--	--
--	--	--
--	--	--
--	--	--
--	--	--
--	--	--
--	--	--
--	--	--
--	--	--
--	--	--
--	--	--
--	--	--
--	--	--
--	--	--
--	--	--
--	--	--
--	--	--
--	--	--
--	--	--
--	--	--
--	--	--
--	--	--
--	--	--
--	--	--
--	--	--
--	--	--
--	--	--
--	--	--
--	--	--
--	--	--
--	--	--
--	--	--
--	--	--
--	--	--
--	--	--
--	--	--
--	--	--
--	--	--
--	--	--
--	--	--
--	--	--
--	--	--
--	--	--
--	--	--
--	--	--
--	--	--
--	--	--
--	--	--
--	--	--
--	--	--
--	--	--
--	--	--
--	--	--
--	--	--
--	--	--

## Sheet: fig 2c
Gate Voltage	Drain current	Drain current*1/2
V	A	A*1/2
	F1	F2
-10	2.60266e-11	5.10163e-06
-8	4.14592e-11	6.43888e-06
-6	1.57868e-10	1.25646e-05
-4	1.23221e-11	3.51029e-06
-2	1.25258e-10	1.11919e-05
0	6.53495e-11	8.0839e-06
2	4.57158e-11	6.76135e-06
4	3.08171e-10	1.75548e-05
6	1.95605e-09	4.42272e-05
8	9.01777e-09	9.49619e-05
10	3.10345e-08	0.000176166
12	7.79892e-08	0.000279266
14	1.65551e-07	0.000406879
16	2.94409e-07	0.000542595
18	4.50065e-07	0.000670869
20	6.67673e-07	0.000817112
22	9.04218e-07	0.000950904
24	1.20178e-06	0.0011
26	1.53553e-06	0.00124
28	1.8999e-06	0.00138
30	2.2952e-06	0.00151
32	2.71873e-06	0.00165
34	3.17006e-06	0.00178
36	3.64337e-06	0.00191
38	4.08377e-06	0.00202
40	4.60527e-06	0.00215
42	5.14412e-06	0.00227
44	5.69418e-06	0.00239
46	6.26125e-06	0.0025
48	6.84086e-06	0.00262
50	7.3762e-06	0.00272
52	7.97799e-06	0.00282
54	8.52512e-06	0.00292
56	9.14238e-06	0.00302
58	9.75003e-06	0.00312
60	1.03555e-05	0.00322
60	1.03398e-05	0.00322
58	9.704e-06	0.00312
56	9.07501e-06	0.00301
54	8.44567e-06	0.00291
52	7.82262e-06	0.0028
50	7.21682e-06	0.00269
48	6.61881e-06	0.00257
46	6.0258e-06	0.00245
44	5.43195e-06	0.00233
42	4.8797e-06	0.00221
40	4.34314e-06	0.00208
38	3.83122e-06	0.00196
36	3.34568e-06	0.00183
34	2.88643e-06	0.0017
32	2.44855e-06	0.00156
30	2.04033e-06	0.00143
28	1.66582e-06	0.00129
26	1.32545e-06	0.00115
24	1.0201e-06	0.00101
22	7.5291e-07	0.000867704
20	5.33011e-07	0.000730076
18	3.44648e-07	0.000587068
16	2.07394e-07	0.000455406
14	1.08552e-07	0.000329473
12	4.73062e-08	0.0002175
10	1.52139e-08	0.000123345
8	3.71465e-09	6.09479e-05
6	8.14854e-10	2.85456e-05
4	1.38176e-10	1.17548e-05
2	9.61821e-11	9.80725e-06
0	2.14886e-11	4.63558e-06
-2	1.39596e-11	3.73625e-06
-4	3.72777e-11	6.10554e-06
-6	2.19048e-10	1.48003e-05
-8	2.51484e-11	5.01482e-06
-10	2.87327e-11	5.36029e-06
--	--	--
--	--	--
--	--	--
--	--	--
--	--	--
--	--	--
--	--	--
--	--	--
--	--	--
--	--	--
--	--	--
--	--	--
--	--	--
--	--	--
--	--	--
--	--	--
--	--	--
--	--	--
--	--	--
--	--	--
--	--	--
--	--	--
--	--	--
--	--	--
--	--	--
--	--	--
--	--	--
--	--	--
--	--	--
--	--	--
--	--	--
--	--	--
--	--	--
--	--	--
--	--	--
--	--	--
--	--	--
--	--	--
--	--	--
--	--	--
--	--	--
--	--	--
--	--	--
--	--	--
--	--	--
--	--	--
--	--	--
--	--	--
--	--	--
--	--	--

## Sheet: fig2d
Drain Voltage	Drain current
A	V
Gate Voltage	0	10	20	30	40	50	60
0	5.98093e-12	9.5847e-09	-4.58327e-10	3.07514e-09	3.60371e-09	1.8456e-09	2.49382e-09
2	-1.7505e-09	2.07495e-09	6.21237e-08	2.34179e-07	4.0433e-07	5.45544e-07	7.05315e-07
4	1.09143e-09	1.02122e-08	1.95458e-07	5.7999e-07	9.87704e-07	1.29703e-06	1.63121e-06
6	3.23875e-10	1.94598e-08	3.27157e-07	9.39555e-07	1.57908e-06	2.05496e-06	2.57577e-06
8	1.16585e-10	2.97318e-08	4.53743e-07	1.27333e-06	2.14183e-06	2.79529e-06	3.47237e-06
10	-1.9834e-09	3.55466e-08	5.5964e-07	1.57363e-06	2.64784e-06	3.49362e-06	4.32538e-06
12	5.85029e-10	3.90572e-08	6.3708e-07	1.83883e-06	3.1226e-06	4.12427e-06	5.13058e-06
14	1.41943e-10	4.15802e-08	6.93254e-07	2.07191e-06	3.51756e-06	4.71878e-06	5.89151e-06
16	-2.43638e-09	4.11378e-08	7.181e-07	2.2601e-06	3.89657e-06	5.2525e-06	6.60181e-06
18	2.83736e-11	4.13864e-08	7.50454e-07	2.42383e-06	4.22327e-06	5.73592e-06	7.23819e-06
20	-5.4036e-10	4.07133e-08	7.6241e-07	2.55356e-06	4.50662e-06	6.16716e-06	7.82885e-06
22	1.96379e-09	4.03143e-08	7.64036e-07	2.65968e-06	4.73722e-06	6.54219e-06	8.35378e-06
24	2.88273e-10	3.99142e-08	7.68292e-07	2.73943e-06	4.93704e-06	6.87894e-06	8.8368e-06
26	6.26694e-10	3.95857e-08	7.65272e-07	2.79965e-06	5.09744e-06	7.17632e-06	9.26777e-06
28	2.44253e-09	3.74419e-08	7.68724e-07	2.85098e-06	5.20203e-06	7.42824e-06	9.65018e-06
30	8.89403e-11	3.79926e-08	7.63165e-07	2.8786e-06	5.29714e-06	7.64033e-06	9.97386e-06
32	2.90283e-10	3.79495e-08	7.59264e-07	2.90207e-06	5.37736e-06	7.83109e-06	1.02642e-05
34	9.41149e-11	3.70801e-08	7.61578e-07	2.91159e-06	5.43548e-06	7.976e-06	1.05146e-05
36	2.5982e-09	3.74395e-08	7.52607e-07	2.92593e-06	5.48477e-06	8.10497e-06	1.07354e-05
38	2.74573e-09	3.66641e-08	7.46444e-07	2.91832e-06	5.52026e-06	8.19308e-06	1.09116e-05
40	2.23303e-10	3.6609e-08	7.43852e-07	2.90723e-06	5.54367e-06	8.26868e-06	1.10643e-05
42	2.62481e-10	3.60267e-08	7.38615e-07	2.9035e-06	5.54929e-06	8.32375e-06	1.1192e-05
44	1.68747e-10	3.65232e-08	7.37728e-07	2.90404e-06	5.57748e-06	8.37887e-06	1.12953e-05
46	-4.18063e-09	3.74647e-08	7.3037e-07	2.89139e-06	5.52194e-06	8.39484e-06	1.13762e-05
48	1.10673e-09	3.5926e-08	7.3109e-07	2.88457e-06	5.5249e-06	8.41079e-06	1.14372e-05
50	1.13741e-09	3.56669e-08	7.26143e-07	2.88682e-06	5.4908e-06	8.42841e-06	1.14888e-05
52	1.98828e-09	3.59331e-08	7.24e-07	2.87628e-06	5.50921e-06	8.43361e-06	1.15132e-05
54	-1.204e-09	3.50547e-08	7.22967e-07	2.86749e-06	5.50579e-06	8.42955e-06	1.15551e-05
56	4.05969e-10	3.37294e-08	7.17255e-07	2.86494e-06	5.48869e-06	8.42246e-06	1.15795e-05
58	1.97863e-10	3.43566e-08	7.11276e-07	2.85146e-06	5.48933e-06	8.36288e-06	1.15849e-05
60	-1.51466e-09	3.4037e-08	7.10776e-07	2.85309e-06	5.4856e-06	8.39417e-06	1.1602e-05
--	--	--	--	--	--	--	--
--	--	--	--	--	--	--	--
--	--	--	--	--	--	--	--
--	--	--	--	--	--	--	--
--	--	--	--	--	--	--	--
--	--	--	--	--	--	--	--
--	--	--	--	--	--	--	--
--	--	--	--	--	--	--	--
--	--	--	--	--	--	--	--
--	--	--	--	--	--	--	--

## Sheet: fig 2e
Mobility	number
0.1	2
0.2	4
0.3	9
0.4	5
--	--
--	--
--	--
--	--
--	--
--	--
--	--
--	--
--	--
--	--
--	--
--	--
--	--
--	--
--	--
--	--
--	--
--	--
--	--
--	--
--	--
--	--
--	--
--	--
--	--
--	--
--	--
--	--
--	--
--	--
--	--
--	--
--	--
--	--
--	--
--	--
--	--
--	--
--	--
--	--
--	--
--	--
--	--
--	--
--	--
--	--
--	--
--	--
--	--
--	--
--	--
--	--
--	--
--	--
--	--
--	--
--	--
--	--
--	--
--	--
--	--
--	--
--	--
--	--
--	--
--	--
--	--
--	--
--	--
--	--
--	--
--	--
--	--
--	--
--	--
--	--
--	--
--	--
--	--
--	--
--	--
--	--
--	--
--	--
--	--
--	--
--	--
--	--
--	--
--	--
--	--
--	--
--	--
--	--
--	--
--	--
--	--
--	--
--	--
--	--
--	--
--	--
--	--
--	--
--	--
--	--
--	--
--	--
--	--
--	--
--	--
--	--
--	--
--	--
--	--
--	--
--	--
--	--

## Sheet: fig2f
Gate Voltage	Drain current
V	A
	Initial	3 day	1 week	2 week	1 month	6 month
-10	5.2013e-10	1.7043e-10	5.0919e-10	1.8302e-11	3.66e-11	1.17208e-11
-8	2.9512e-11	1.6225e-11	4.5453e-10	2.9155e-11	9.0818e-11	2.78553e-11
-6	1.3868e-10	7.1605e-12	2.064e-10	1.1102e-10	1.1698e-10	1.01482e-10
-4	3.1863e-11	7.0739e-12	1.4812e-10	8.6651e-12	6.676e-11	1.03013e-10
-2	2.8357e-11	1.1969e-11	1.5236e-10	8.8084e-11	5.0793e-11	7.66259e-11
0	6.165e-11	4.141e-12	3.9674e-11	4.5955e-11	5.4592e-10	7.46661e-11
2	4.4036e-10	1.4902e-11	4.8123e-11	3.2148e-11	3.7643e-12	7.41232e-11
4	5.0107e-10	2.1246e-10	1.0473e-10	2.1671e-10	4.683e-11	3.60657e-11
6	1.2778e-09	1.2741e-09	2.2572e-10	1.3755e-09	5.5149e-10	2.53158e-10
8	4.5053e-09	3.1117e-09	2.2624e-09	6.3414e-09	4.101e-09	2.15187e-09
10	9.8214e-09	1.2829e-08	9.6168e-09	2.1824e-08	1.6978e-08	9.12236e-09
12	2.4399e-08	3.3887e-08	3.0279e-08	5.4843e-08	4.3954e-08	2.74419e-08
14	4.913e-08	7.183e-08	6.1671e-08	1.1642e-07	9.1452e-08	6.20115e-08
16	9.036e-08	1.2963e-07	1.1918e-07	2.0703e-07	1.7053e-07	1.24084e-07
18	1.5563e-07	2.201e-07	1.9894e-07	3.1649e-07	2.7649e-07	2.10704e-07
20	2.4137e-07	3.1238e-07	3.0141e-07	4.6952e-07	3.9733e-07	3.22723e-07
22	3.4765e-07	4.4649e-07	4.0229e-07	6.3586e-07	5.4741e-07	4.44647e-07
24	4.7362e-07	5.7148e-07	5.2981e-07	8.4511e-07	7.3019e-07	5.95389e-07
26	5.8972e-07	7.392e-07	6.9883e-07	1.0798e-06	9.3452e-07	7.77676e-07
28	7.5748e-07	8.8842e-07	8.8883e-07	1.336e-06	1.1588e-06	9.79451e-07
30	9.4671e-07	1.0839e-06	1.0991e-06	1.614e-06	1.3854e-06	1.17923e-06
32	1.1521e-06	1.2915e-06	1.3316e-06	1.9119e-06	1.6493e-06	1.41861e-06
34	1.3773e-06	1.5076e-06	1.5817e-06	2.2292e-06	1.9271e-06	1.6749e-06
36	1.5673e-06	1.7333e-06	1.8505e-06	2.5621e-06	2.221e-06	1.9461e-06
38	1.8281e-06	1.9674e-06	2.1363e-06	2.8718e-06	2.5294e-06	2.23224e-06
40	2.1052e-06	2.2059e-06	2.4373e-06	3.2385e-06	2.85e-06	2.53231e-06
42	2.3929e-06	2.4544e-06	2.7546e-06	3.6174e-06	3.1845e-06	2.84554e-06
44	2.6969e-06	2.7058e-06	3.0868e-06	4.0042e-06	3.5268e-06	3.16941e-06
46	3.0149e-06	2.9625e-06	3.4317e-06	4.403e-06	3.8585e-06	3.47085e-06
48	3.3379e-06	3.1667e-06	3.787e-06	4.8106e-06	4.2223e-06	3.81945e-06
50	3.6749e-06	3.4348e-06	4.1563e-06	5.1871e-06	4.5928e-06	4.17494e-06
52	4.0211e-06	3.7003e-06	4.5345e-06	5.6103e-06	4.9663e-06	4.53805e-06
54	4.379e-06	3.9669e-06	4.9203e-06	5.995e-06	5.321e-06	4.90937e-06
56	4.7418e-06	4.235e-06	5.2187e-06	6.4291e-06	5.703e-06	5.24877e-06
58	5.0224e-06	4.4984e-06	5.6194e-06	6.8564e-06	6.0865e-06	5.63015e-06
60	5.394e-06	4.7605e-06	6.0059e-06	7.2821e-06	6.4688e-06	6.01148e-06
--	--	--	--	--	--
--	--	--	--	--	--
--	--	--	--	--	--
--	--	--	--	--	--
--	--	--	--	--	--
--	--	--	--	--	--
--	--	--	--	--	--
--	--	--	--	--	--
--	--	--	--	--	--
--	--	--	--	--	--
--	--	--	--	--	--
--	--	--	--	--	--
--	--	--	--	--	--
--	--	--	--	--	--
--	--	--	--	--	--
--	--	--	--	--	--
--	--	--	--	--	--
--	--	--	--	--	--
--	--	--	--	--	--
--	--	--	--	--	--
--	--	--	--	--	--
--	--	--	--	--	--
--	--	--	--	--	--
--	--	--	--	--	--
--	--	--	--	--	--
--	--	--	--	--	--
--	--	--	--	--	--
--	--	--	--	--	--
--	--	--	--	--	--
--	--	--	--	--	--
--	--	--	--	--	--
--	--	--	--	--	--
--	--	--	--	--	--
--	--	--	--	--	--
--	--	--	--	--	--
--	--	--	--	--	--
--	--	--
--	--	--
--	--	--
--	--	--
--	--	--
--	--	--
--	--	--
--	--	--
--	--	--
--	--	--
--	--	--
--	--	--
--	--	--
--	--	--
--	--	--
--	--	--
--	--	--
--	--	--
--	--	--
--	--	--
--	--	--
--	--	--
--	--	--
--	--	--
--	--	--
--	--	--
--	--	--
--	--	--
--	--	--
--	--	--
--	--	--
--	--	--
--
--
--
--
--
--
--
--
--
--
--
--
--
--
--
--
--
--

## Sheet: fig 2g
Strain	On current	Mobility	On current	Mobility
%	A	cm2/Vs
	parallel	parallel	perpendicular	perpendicular
0	9.7961e-06	0.47755	9.7961e-06	0.47755
25	7.72884e-06	0.47438	9.10348e-06	0.31773
50	6.84165e-06	0.45009	8.22308e-06	0.19503
75	5.14596e-06	0.43596	6.98937e-06	0.13321
100	4.00553e-06	0.34188	6.47415e-06	0.08075

## Sheet: fig 2h
Cycle	On current	Mobility	On current	Mobility
%	A	cm2/Vs
	25% strain		release
1	9.38493e-06	0.44328	1.12717e-05	0.41689
25	8.04577e-06	0.41324	1.10157e-05	0.41026
50	8.15887e-06	0.39572	8.07597e-06	0.33362
100	7.70823e-06	0.39861	8.00584e-06	0.31021
400	7.25268e-06	0.36182	5.87924e-06	0.25543
1000	5.78154e-06	0.32943	4.65884e-06	0.17021

## Sheet: fig3b
Photon Energy	Total attenuation	Compton Scattering	Photoelectronic effect	Pair production
keV
1	2197	0.01552	2196	0
1.5	705.9	0.03072	704.9	0
2	307.7	0.04705	306.8	0
2.472	165.1	0.06182	164.4	0
2.472	192	0.06182	191.2	0
3	110.5	0.07677	109.8	0
4	47.52	0.09959	46.95	0
5	24.54	0.1159	24.06	0
6	14.27	0.1276	13.84	0
8	6.081	0.143	5.723	0
10	3.179	0.1531	2.861	0
15	1.065	0.1681	0.7983	0
20	0.5602	0.1758	0.3189	0
30	0.3011	0.1807	0.08635	0
40	0.2345	0.1798	0.03391	0
50	0.2073	0.177	0.01636	0
60	0.1924	0.1734	0.00901	0
80	0.1753	0.1659	0.00351	0
100	0.1643	0.1588	0.00169	0
150	0.1459	0.1437	0.0004509	0
200	0.1331	0.1319	0.0001792	0
300	0.1154	0.1149	5.093e-05	0
400	0.1033	0.103	2.189e-05	0
500	0.09431	0.09414	1.182e-05	0
600	0.08721	0.08709	7.371e-06	0
800	0.07658	0.07651	3.725e-06	0
1000	0.06885	0.0688	2.316e-06	0
1022	0.06814	0.0681	2.159e-06	0
1250	0.06157	0.06153	1.465e-06	1.426e-05
1500	0.05604	0.05594	1.062e-06	7.911e-05
2000	0.04805	0.04772	6.663e-07	0.0003153
2044	0.04749	0.04714	6.444e-07	0.0003399
3000	0.03847	0.03755	3.708e-07	0.0009023
4000	0.03284	0.03132	2.539e-07	0.00146
5000	0.02912	0.02705	1.923e-07	0.00197
6000	0.02649	0.02391	1.544e-07	0.00242
7000	0.02453	0.02149	1.289e-07	0.00282
8000	0.02301	0.01956	1.105e-07	0.00318
9000	0.02181	0.01798	9.672e-08	0.00351
10000	0.02084	0.01665	8.595e-08	0.00381
11000	0.02004	0.01553	7.733e-08	0.00408
12000	0.01937	0.01457	7.026e-08	0.00433
13000	0.0188	0.01372	6.438e-08	0.00456
14000	0.01832	0.01298	5.94e-08	0.00478
15000	0.0179	0.01233	5.514e-08	0.00498
16000	0.01754	0.01174	5.145e-08	0.00517
18000	0.01695	0.01073	4.536e-08	0.00552
20000	0.01649	0.00989	4.056e-08	0.00583
22000	0.01613	0.00919	3.668e-08	0.00611
24000	0.01584	0.00859	3.347e-08	0.00637
26000	0.0156	0.00806	3.078e-08	0.00661
28000	0.01541	0.00761	2.849e-08	0.00683
30000	0.01525	0.0072	2.652e-08	0.00703
40000	0.01479	0.00572	1.969e-08	0.00786
50000	0.01462	0.00478	1.566e-08	0.00849
60000	0.01457	0.00412	1.3e-08	0.00899
80000	0.01464	0.00325	9.7e-09	0.00974
100000	0.01478	0.00269	7.737e-09	0.0103
150000	0.01518	0.00192	5.136e-09	0.01123
200000	0.01551	0.00151	3.845e-09	0.01181
300000	0.01599	0.00107	2.558e-09	0.01252
400000	0.01631	0.0008351	1.917e-09	0.01294
500000	0.01654	0.0006913	1.532e-09	0.01322
600000	0.01671	0.000592	1.276e-09	0.01343
800000	0.01695	0.0004623	9.567e-10	0.0137
1000000	0.01712	0.0003803	7.652e-10	0.01388
1500000	0.01737	0.0002656	5.099e-10	0.01415
2000000	0.01751	0.0002056	3.824e-10	0.0143
3000000	0.01767	0.0001429	2.549e-10	0.01446
4000000	0.01776	0.0001103	1.911e-10	0.01454
5000000	0.01782	9.023e-05	1.529e-10	0.0146
6000000	0.01786	7.651e-05	1.274e-10	0.01463
8000000	0.01792	5.893e-05	9.556e-11	0.01469
10000000	0.01795	4.812e-05	7.645e-11	0.01472
15000000	0.018	3.325e-05	5.096e-11	0.01476
20000000	0.01803	2.557e-05	3.822e-11	0.01479
30000000	0.01805	1.763e-05	2.548e-11	0.01481
40000000	0.01807	1.354e-05	1.911e-11	0.01483
50000000	0.01808	1.103e-05	1.529e-11	0.01483
60000000	0.01809	9.317e-06	1.274e-11	0.01484
80000000	0.01809	7.146e-06	9.553e-12	0.01484
100000000	0.0181	5.811e-06	7.644e-12	0.01485
--	--	--	--	--
--	0.0181	--	--	--
--	--	--	--	--
--	--	--	--	--
--	--	--	--	--
--	--	--	--	--
--	--	--	--	--
--	--	--	--	--
--	--	--	--	--
--	--	--	--	--
--	--	--	--	--
--	--	--	--	--
--	--	--	--	--
--	--	--	--	--
--	--	--	--	--
--	--	--	--	--
--	--	--	--	--
--	--	--	--	--
--	--	--	--	--
--	--	--	--	--
--	--	--	--	--
--	--	--	--	--
--	--	--	--	--
--	--	--	--	--
--	--	--	--	--
--	--	--	--	--
--	--	--	--	--
--	--	--	--	--
--	--	--	--	--
--	--	--	--	--
--	--	--	--	--
--	--	--	--	--
--	--	--	--	--
--	--	--	--	--
--	--	--	--	--
--	--	--	--	--
--	--	--	--	--
--	--	--	--	--
--	--	--	--	--
--	--	--	--	--
--	--	--	--	--
--	--	--	--	--
--	--	--	--	--
--	--	--	--	--
--	--	--	--	--
--	--	--	--	--
--	--	--	--	--
--	--	--	--	--
--	--	--	--	--
--	--	--	--	--
--	--	--	--	--
--	--	--	--	--
--	--	--	--	--
--	--	--	--	--
--	--	--	--	--
--	--	--	--	--
--	--	--	--	--
--	--	--	--	--
--	--	--	--	--
--	--	--	--	--
--	--	--	--	--
--	--	--	--	--
--	--	--	--	--
--	--	--	--	--
--	--	--	--	--
--	--	--	--	--
--	--	--	--	--
--	--	--	--	--
--	--	--	--	--
--	--	--	--	--
--	--	--	--	--
--	--	--	--	--
--	--	--	--	--
--	--	--	--	--
--	--	--	--	--
--	--	--	--	--
--	--	--	--	--
--	--	--	--	--
--	--	--	--	--
--	--	--	--	--
--	--	--	--	--
--	--	--	--	--
--	--	--	--	--
--	--	--	--	--
--	--	--	--	--
--	--	--	--	--
--	--	--	--	--
--	--	--	--	--
--	--	--	--	--
--	--	--	--	--
--	--	--	--	--
--	--	--	--	--
--	--	--	--	--
--	--	--	--	--
--	--	--	--	--
--	--	--	--	--
--	--	--	--	--
--	--	--	--	--
--	--	--	--	--
--	--	--	--	--
--	--	--	--	--
--	--	--	--	--
--	--	--	--	--
--	--	--	--	--
--	--	--	--	--
--	--	--	--	--
--	--	--	--	--
--	--	--	--	--
--	--	--	--	--
--	--	--	--	--
--	--	--	--	--
--	--	--	--	--
--	--	--	--	--
--	--	--	--	--
--	--	--	--	--
--	--	--	--	--
--	--	--	--	--
--	--	--	--	--
--	--	--	--	--
--	--	--	--	--
--	--	--	--	--
--	--	--	--	--
--	--	--	--	--
--	--	--	--	--
--	--	--	--	--
--	--	--	--	--
--	--	--	--	--
--	--	--	--	--
--	--	--	--	--
--	--	--	--	--
--	--	--	--	--
--	--	--	--	--
--	--	--	--	--
--	--	--	--	--
--	--	--	--	--
--	--	--	--	--
--	--	--	--	--
--	--	--	--	--
--	--	--	--	--
--	--	--	--	--
--	--	--	--	--
--	--	--	--	--
--	--	--	--	--
--	--	--	--	--
--	--	--	--	--
--	--	--	--	--
--	--	--	--	--
--	--	--	--	--
--	--	--	--	--
--	--	--	--	--
--	--	--	--	--
--	--	--	--	--
--	--	--	--	--
--	--	--	--	--
--	--	--	--	--
--	--	--	--	--
--	--	--	--	--
--	--	--	--	--
--	--	--	--	--
--	--	--	--	--
--	--	--	--	--
--	--	--	--	--
--	--	--	--	--
--	--	--	--	--
--	--	--	--	--
--	--	--	--	--
--	--	--	--	--
--	--	--	--	--
--	--	--	--	--
--	--	--	--	--
--	--	--	--	--
--	--	--	--	--
--	--	--	--	--
--	--	--	--	--
--	--	--	--	--
--	--	--	--	--
--	--	--	--	--
--	--	--	--	--
--	--	--	--	--
--	--	--	--	--
--	--	--	--	--
--	--	--	--	--
--	--	--	--	--
--	--	--	--	--
--	--	--	--	--
--	--	--	--	--
--	--	--	--	--
--	--	--	--	--
--	--	--	--	--
--	--	--	--	--
--	--	--	--	--
--	--	--	--	--
--	--	--	--	--
--	--	--	--	--
--	--	--	--	--
--	--	--	--	--
--	--	--	--	--
--	--	--	--	--
--	--	--	--	--
--	--	--	--	--
--	--	--	--	--
--	--	--	--	--
--	--	--	--	--
--	--	--	--	--
--	--	--	--	--
--	--	--	--	--
--	--	--	--	--
--	--	--	--	--
--	--	--	--	--
--	--	--	--	--
--	--	--	--	--
--	--	--	--	--
--	--	--	--	--
--	--	--	--	--
--	--	--	--	--
--	--	--	--	--
--	--	--	--	--
--	--	--	--	--
--	--	--	--	--
--	--	--	--	--
--	--	--	--	--
--	--	--	--	--
--	--	--	--	--
--	--	--	--	--
--	--	--	--	--
--	--	--	--	--
--	--	--	--	--
--	--	--	--	--
--	--	--	--	--
--	--	--	--	--
--	--	--	--	--
--	--	--	--	--
--	--	--	--	--
--	--	--	--	--
--	--	--	--	--
--	--	--	--	--
--	--	--	--	--
--	--	--	--	--
--	--	--	--	--
--	--	--	--	--
--	--	--	--	--
--	--	--	--	--
--	--	--	--	--
--	--	--	--	--
--	--	--	--	--
--	--	--	--	--
--	--	--	--	--
--	--	--	--	--
--	--	--	--	--
--	--	--	--	--
--	--	--	--	--
--	--	--	--	--
--	--	--	--	--
--	--	--	--	--
--	--	--	--	--
--	--	--	--	--
--	--	--	--	--
--	--	--	--	--
--	--	--	--	--
--	--	--	--	--
--	--	--	--	--
--	--	--	--	--
--	--	--	--	--
--	--	--	--	--
--	--	--	--	--
--	--	--	--	--
--	--	--	--	--
--	--	--	--	--
--	--	--	--	--
--	--	--	--	--
--	--	--	--	--
--	--	--	--	--
--	--	--	--	--
--	--	--	--	--
--	--	--	--	--
--	--	--	--	--
--	--	--	--	--
--	--	--	--	--
--	--	--	--	--
--	--	--	--	--
--	--	--	--	--
--	--	--	--	--
--	--	--	--	--
--	--	--	--	--
--	--	--	--	--
--	--	--	--	--
--	--	--	--	--
--	--	--	--	--
--	--	--	--	--
--	--	--	--	--
--	--	--	--	--
--	--	--	--	--
--	--	--	--	--
--	--	--	--	--
--	--	--	--	--
--	--	--	--	--
--	--	--	--	--
--	--	--	--	--
--	--	--	--	--
--	--	--	--	--
--	--	--	--	--
--	--	--	--	--
--	--	--	--	--
--	--	--	--	--
--	--	--	--	--
--	--	--	--	--
--	--	--	--	--
--	--	--	--	--
--	--	--	--	--
--	--	--	--	--
--	--	--	--	--
--	--	--	--	--
--	--	--	--	--
--	--	--	--	--
--	--	--	--	--
--	--	--	--	--
--	--	--	--	--
--	--	--	--	--
--	--	--	--	--
--	--	--	--	--
--	--	--	--	--
--	--	--	--	--
--	--	--	--	--
--	--	--	--	--
--	--	--	--	--
--	--	--	--	--
--	--	--	--	--
--	--	--	--	--
--	--	--	--	--
--	--	--	--	--
--	--	--	--	--
--	--	--	--	--
--	--	--	--	--
--	--	--	--	--
--	--	--	--	--
--	--	--	--	--
--	--	--	--	--
--	--	--	--	--
--	--	--	--	--
--	--	--	--	--
--	--	--	--	--
--	--	--	--	--
--	--	--	--	--
--	--	--	--	--
--	--	--	--	--
--	--	--	--	--
--	--	--	--	--
--	--	--	--	--
--	--	--	--	--
--	--	--	--	--
--	--	--	--	--
--	--	--	--	--
--	--	--	--	--
--	--	--	--	--
--	--	--	--	--
--	--	--	--	--
--	--	--	--	--
--	--	--	--	--
--	--	--	--	--
--	--	--	--	--
--	--	--	--	--
--	--	--	--	--
--	--	--	--	--
--	--	--	--	--
--	--	--	--	--
--	--	--	--	--
--	--	--	--	--
--	--	--	--	--
--	--	--	--	--
--	--	--	--	--
--	--	--	--	--
--	--	--	--	--
--	--	--	--	--
--	--	--	--	--
--	--	--	--	--
--	--	--	--	--
--	--	--	--	--
--	--	--	--	--
--	--	--	--	--
--	--	--	--	--
--	--	--	--	--
--	--	--	--	--
--	--	--	--	--
--	--	--	--	--
--	--	--	--	--
--	--	--	--	--
--	--	--	--	--
--	--	--	--	--
--	--	--	--	--
--	--	--	--	--
--	--	--	--	--
--	--	--	--	--
--	--	--	--	--
--	--	--	--	--
--	--	--	--	--
--	--	--	--	--
--	--	--	--	--
--	--	--	--	--
--	--	--	--	--
--	--	--	--	--
--	--	--	--	--
--	--	--	--	--
--	--	--	--	--
--	--	--	--	--
--	--	--	--	--
--	--	--	--	--
--	--	--	--	--
--	--	--	--	--
--	--	--	--	--
--	--	--	--	--
--	--	--	--	--
--	--	--	--	--
--	--	--	--	--
--	--	--	--	--
--	--	--	--	--
--	--	--	--	--
--	--	--	--	--
--	--	--	--	--
--	--	--	--	--
--	--	--	--	--
--	--	--	--	--
--	--	--	--	--
--	--	--	--	--
--	--	--	--	--
--	--	--	--	--
--	--	--	--	--
--	--	--	--	--
--	--	--	--	--
--	--	--	--	--
--	--	--	--	--
--	--	--	--	--
--	--	--	--	--
--	--	--	--	--
--	--	--	--	--
--	--	--	--	--
--	--	--	--	--
--	--	--	--	--
--	--	--	--	--
--	--	--	--	--
--	--	--	--	--
--	--	--	--	--
--	--	--	--	--
--	--	--	--	--
--	--	--	--	--
--	--	--	--	--
--	--	--	--	--
--	--	--	--	--
--	--	--	--	--
--	--	--	--	--
--	--	--	--	--
--	--	--	--	--
--	--	--	--	--
--	--	--	--	--
--	--	--	--	--
--	--	--	--	--
--	--	--	--	--
--	--	--	--	--
--	--	--	--	--
--	--	--	--	--
--	--	--	--	--
--	--	--	--	--
--	--	--	--	--
--	--	--	--	--
--	--	--	--	--
--	--	--	--	--
--	--	--	--	--
--	--	--	--	--
--	--	--	--	--
--	--	--	--	--
--	--	--	--	--
--	--	--	--	--
--	--	--	--	--
--	--	--	--	--
--	--	--	--	--
--	--	--	--	--
--	--	--	--	--
--	--	--	--	--
--	--	--	--	--
--	--	--	--	--
--	--	--	--	--
--	--	--	--	--
--	--	--	--	--
--	--	--	--	--
--	--	--	--	--
--	--	--	--	--
--	--	--	--	--
--	--	--	--	--
--	--	--	--	--
--	--	--	--	--
--	--	--	--	--
--	--	--	--	--
--	--	--	--	--
--	--	--	--	--
--	--	--	--	--
--	--	--	--	--
--	--	--	--	--
--	--	--	--	--
--	--	--	--	--
--	--	--	--	--
--	--	--	--	--
--	--	--	--	--
--	--	--	--	--
--	--	--	--	--
--	--	--	--	--
--	--	--	--	--
--	--	--	--	--
--	--	--	--	--
--	--	--	--	--
--	--	--	--	--
--	--	--	--	--
--	--	--	--	--
--	--	--	--	--
--	--	--	--	--
--	--	--	--	--
--	--	--	--	--
--	--	--	--	--
--	--	--	--	--
--	--	--	--	--
--	--	--	--	--
--	--	--	--	--
--	--	--	--	--
--	--	--	--	--
--	--	--	--	--
--	--	--	--	--
--	--	--	--	--
--	--	--	--	--
--	--	--	--	--
--	--	--	--	--
--	--	--	--	--
--	--	--	--	--
--	--	--	--	--
--	--	--	--	--
--	--	--	--	--
--	--	--	--	--
--	--	--	--	--
--	--	--	--	--
--	--	--	--	--
--	--	--	--	--
--	--	--	--	--
--	--	--	--	--
--	--	--	--	--
--	--	--	--	--
--	--	--	--	--
--	--	--	--	--
--	--	--	--	--
--	--	--	--	--
--	--	--	--	--
--	--	--	--	--
--	--	--	--	--
--	--	--	--	--
--	--	--	--	--
--	--	--	--	--
--	--	--	--	--
--	--	--	--	--
--	--	--	--	--
--	--	--	--	--
--	--	--	--	--
--	--	--	--	--
--	--	--	--	--
--	--	--	--	--
--	--	--	--	--
--	--	--	--	--
--	--	--	--	--
--	--	--	--	--
--	--	--	--	--
--	--	--	--	--
--	--	--	--	--
--	--	--	--	--
--	--	--	--	--
--	--	--	--	--
--	--	--	--	--
--	--	--	--	--
--	--	--	--	--
--	--	--	--	--
--	--	--	--	--
--	--	--	--	--
--	--	--	--	--
--	--	--	--	--
--	--	--	--	--
--	--	--	--	--
--	--	--	--	--
--	--	--	--	--
--	--	--	--	--
--	--	--	--	--
--	--	--	--	--
--	--	--	--	--
--	--	--	--	--
--	--	--	--	--
--	--	--	--	--
--	--	--	--	--
--	--	--	--	--
--	--	--	--	--
--	--	--	--	--
--	--	--	--	--
--	--	--	--	--
--	--	--	--	--
--	--	--	--	--
--	--	--	--	--
--	--	--	--	--
--	--	--	--	--
--	--	--	--	--
--	--	--	--	--
--	--	--	--	--
--	--	--	--	--
--	--	--	--	--
--	--	--	--	--
--	--	--	--	--
--	--	--	--	--
--	--	--	--	--
--	--	--	--	--
--	--	--	--	--
--	--	--	--	--
--	--	--	--	--
--	--	--	--	--
--	--	--	--	--
--	--	--	--	--
--	--	--	--	--
--	--	--	--	--
--	--	--	--	--
--	--	--	--	--
--	--	--	--	--
--	--	--	--	--
--	--	--	--	--
--	--	--	--	--
--	--	--	--	--
--	--	--	--	--
--	--	--	--	--
--	--	--	--	--
--	--	--	--	--
--	--	--	--	--
--	--	--	--	--
--	--	--	--	--
--	--	--	--	--
--	--	--	--	--
--	--	--	--	--
--	--	--	--	--
--	--	--	--	--
--	--	--	--	--
--	--	--	--	--
--	--	--	--	--
--	--	--	--	--
--	--	--	--	--
--	--	--	--	--
--	--	--	--	--
--	--	--	--	--
--	--	--	--	--
--	--	--	--	--
--	--	--	--	--
--	--	--	--	--
--	--	--	--	--
--	--	--	--	--
--	--	--	--	--
--	--	--	--	--
--	--	--	--	--
--	--	--	--	--
--	--	--	--	--
--	--	--	--	--
--	--	--	--	--
--	--	--	--	--
--	--	--	--	--
--	--	--	--	--
--	--	--	--	--
--	--	--	--	--
--	--	--	--	--
--	--	--	--	--
--	--	--	--	--
--	--	--	--	--
--	--	--	--	--
--	--	--	--	--
--	--	--	--	--
--	--	--	--	--
--	--	--	--	--
--	--	--	--	--
--	--	--	--	--
--	--	--	--	--
--	--	--	--	--
--	--	--	--	--
--	--	--	--	--
--	--	--	--	--
--	--	--	--	--
--	--	--	--	--
--	--	--	--	--
--	--	--	--	--
--	--	--	--	--
--	--	--	--	--
--	--	--	--	--
--	--	--	--	--
--	--	--	--	--
--	--	--	--	--
--	--	--	--	--
--	--	--	--	--
--	--	--	--	--
--	--	--	--	--
--	--	--	--	--
--	--	--	--	--
--	--	--	--	--
--	--	--	--	--
--	--	--	--	--
--	--	--	--	--
--	--	--	--	--
--	--	--	--	--
--	--	--	--	--
--	--	--	--	--
--	--	--	--	--
--	--	--	--	--
--	--	--	--	--
--	--	--	--	--
--	--	--	--	--
--	--	--	--	--
--	--	--	--	--
--	--	--	--	--
--	--	--	--	--
--	--	--	--	--
--	--	--	--	--
--	--	--	--	--
--	--	--	--	--
--	--	--	--	--
--	--	--	--	--
--	--	--	--	--
--	--	--	--	--
--	--	--	--	--
--	--	--	--	--
--	--	--	--	--
--	--	--	--	--
--	--	--	--	--
--	--	--	--	--
--	--	--	--	--
--	--	--	--	--
--	--	--	--	--
--	--	--	--	--
--	--	--	--	--
--	--	--	--	--
--	--	--	--	--
--	--	--	--	--
--	--	--	--	--
--	--	--	--	--
--	--	--	--	--
--	--	--	--	--
--	--	--	--	--
--	--	--	--	--
--	--	--	--	--
--	--	--	--	--
--	--	--	--	--
--	--	--	--	--
--	--	--	--	--
--	--	--	--	--
--	--	--	--	--
--	--	--	--	--
--	--	--	--	--
--	--	--	--	--
--	--	--	--	--
--	--	--	--	--
--	--	--	--	--
--	--	--	--	--
--	--	--	--	--
--	--	--	--	--
--	--	--	--	--
--	--	--	--	--
--	--	--	--	--
--	--	--	--	--
--	--	--	--	--
--	--	--	--	--
--	--	--	--	--
--	--	--	--	--
--	--	--	--	--
--	--	--	--	--
--	--	--	--	--
--	--	--	--	--
--	--	--	--	--
--	--	--	--	--
--	--	--	--	--
--	--	--	--	--
--	--	--	--	--
--	--	--	--	--
--	--	--	--	--
--	--	--	--	--
--	--	--	--	--
--	--	--	--	--
--	--	--	--	--
--	--	--	--	--
--	--	--	--	--
--	--	--	--	--
--	--	--	--	--
--	--	--	--	--
--	--	--	--	--
--	--	--	--	--
--	--	--	--	--
--	--	--	--	--
--	--	--	--	--
--	--	--	--	--
--	--	--	--	--
--	--	--	--	--
--	--	--	--	--
--	--	--	--	--
--	--	--	--	--
--	--	--	--	--
--	--	--	--	--
--	--	--	--	--
--	--	--	--	--
--	--	--	--	--
--	--	--	--	--
--	--	--	--	--
--	--	--	--	--
--	--	--	--	--
--	--	--	--	--
--	--	--	--	--
--	--	--	--	--
--	--	--	--	--
--	--	--	--	--
--	--	--	--	--
--	--	--	--	--
--	--	--	--	--
--	--	--	--	--
--	--	--	--	--
--	--	--	--	--
--	--	--	--	--
--	--	--	--	--
--	--	--	--	--
--	--	--	--	--
--	--	--	--	--
--	--	--	--	--
--	--	--	--	--
--	--	--	--	--
--	--	--	--	--
--	--	--	--	--
--	--	--	--	--
--	--	--	--	--
--	--	--	--	--
--	--	--	--	--
--	--	--	--	--
--	--	--	--	--
--	--	--	--	--
--	--	--	--	--
--	--	--	--	--
--	--	--	--	--
--	--	--	--	--
--	--	--	--	--
--	--	--	--	--
--	--	--	--	--
--	--	--	--	--
--	--	--	--	--
--	--	--	--	--
--	--	--	--	--
--	--	--	--	--
--	--	--	--	--
--	--	--	--	--
--	--	--	--	--
--	--	--	--	--
--	--	--	--	--
--	--	--	--	--
--	--	--	--	--
--	--	--	--	--
--	--	--	--	--
--	--	--	--	--
--	--	--	--	--
--	--	--	--	--
--	--	--	--	--
--	--	--	--	--
--	--	--	--	--
--	--	--	--	--
--	--	--	--	--
--	--	--	--	--
--	--	--	--	--
--	--	--	--	--
--	--	--	--	--
--	--	--	--	--
--	--	--	--	--
--	--	--	--	--
--	--	--	--	--
--	--	--	--	--
--	--	--	--	--
--	--	--	--	--
--	--	--	--	--
--	--	--	--	--
--	--	--	--	--
--	--	--	--	--
--	--	--	--	--
--	--	--	--	--
--	--	--	--	--
--	--	--	--	--
--	--	--	--	--
--	--	--	--	--
--	--	--	--	--
--	--	--	--	--
--	--	--	--	--
--	--	--	--	--
--	--	--	--	--
--	--	--	--	--
--	--	--	--	--
--	--	--	--	--
--	--	--	--	--
--	--	--	--	--
--	--	--	--	--
--	--	--	--	--
--	--	--	--	--
--	--	--	--	--
--	--	--	--	--
--	--	--	--	--
--	--	--	--	--
--	--	--	--	--
--	--	--	--	--
--	--	--	--	--
--	--	--	--	--
--	--	--	--	--
--	--	--	--	--
--	--	--	--	--
--	--	--	--	--
--	--	--	--	--
--	--	--	--	--
--	--	--	--	--
--	--	--	--	--
--	--	--	--	--
--	--	--	--	--
--	--	--	--	--
--	--	--	--	--
--	--	--	--	--
--	--	--	--	--
--	--	--	--	--
--	--	--	--	--
--	--	--	--	--
--	--	--	--	--
--	--	--	--	--
--	--	--	--	--
--	--	--	--	--
--	--	--	--	--
--	--	--	--	--
--	--	--	--	--
--	--	--	--	--
--	--	--	--	--
--	--	--	--	--
--	--	--	--	--
--	--	--	--	--
--	--	--	--	--
--	--	--	--	--
--	--	--	--	--
--	--	--	--	--
--	--	--	--	--
--	--	--	--	--
--	--	--	--	--
--	--	--	--	--
--	--	--	--	--
--	--	--	--	--
--	--	--	--	--
--	--	--	--	--
--	--	--	--	--
--	--	--	--	--
--	--	--	--	--
--	--	--	--	--
--	--	--	--	--
--	--	--	--	--
--	--	--	--	--
--	--	--	--	--
--	--	--	--	--
--	--	--	--	--
--	--	--	--	--
--	--	--	--	--
--	--	--	--	--
--	--	--	--	--
--	--	--	--	--
--	--	--	--	--
--	--	--	--	--
--	--	--	--	--
--	--	--	--	--
--	--	--	--	--
--	--	--	--	--
--	--	--	--	--
--	--	--	--	--
--	--	--	--	--
--	--	--	--	--
--	--	--	--	--
--	--	--	--	--
--	--	--	--	--
--	--	--	--	--
--	--	--	--	--
--	--	--	--	--
--	--	--	--	--
--	--	--	--	--
--	--	--	--	--
--	--	--	--	--
--	--	--	--	--
--	--	--	--	--
--	--	--	--	--
--	--	--	--	--
--	--	--	--	--
--	--	--	--	--
--	--	--	--	--
--	--	--	--	--
--	--	--	--	--
--	--	--	--	--
--	--	--	--	--
--	--	--	--	--
--	--	--	--	--
--	--	--	--	--
--	--	--	--	--
--	--	--	--	--
--	--	--	--	--
--	--	--	--	--
--	--	--	--	--
--	--	--	--	--
--	--	--	--	--
--	--	--	--	--
--	--	--	--	--
--	--	--	--	--
--	--	--	--	--
--	--	--	--	--
--	--	--	--	--
--	--	--	--	--
--	--	--	--	--
--	--	--	--	--
--	--	--	--	--
--	--	--	--	--
--	--	--	--	--
--	--	--	--	--
--	--	--	--	--
--	--	--	--	--
--	--	--	--	--
--	--	--	--	--
--	--	--	--	--
--	--	--	--	--
--	--	--	--	--
--	--	--	--	--
--	--	--	--	--
--	--	--	--	--
--	--	--	--	--
--	--	--	--	--
--	--	--	--	--
--	--	--	--	--
--	--	--	--	--
--	--	--	--	--
--	--	--	--	--
--	--	--	--	--
--	--	--	--	--
--	--	--	--	--
--	--	--	--	--
--	--	--	--	--
--	--	--	--	--
--	--	--	--	--
--	--	--	--	--
--	--	--	--	--
--	--	--	--	--
--	--	--	--	--
--	--	--	--	--
--	--	--	--	--
--	--	--	--	--
--	--	--	--	--
--	--	--	--	--
--	--	--	--	--
--	--	--	--	--
--	--	--	--	--
--	--	--	--	--
--	--	--	--	--
--	--	--	--	--
--	--	--	--	--
--	--	--	--	--
--	--	--	--	--
--	--	--	--	--
--	--	--	--	--
--	--	--	--	--
--	--	--	--	--
--	--	--	--	--
--	--	--	--	--
--	--	--	--	--
--	--	--	--	--
--	--	--	--	--
--	--	--	--	--
--	--	--	--	--
--	--	--	--	--
--	--	--	--	--
--	--	--	--	--
--	--	--	--	--
--	--	--	--	--
--	--	--	--	--
--	--	--	--	--
--	--	--	--	--
--	--	--	--	--
--	--	--	--	--
--	--	--	--	--
--	--	--	--	--
--	--	--	--	--
--	--	--	--	--
--	--	--	--	--
--	--	--	--	--
--	--	--	--	--
--	--	--	--	--
--	--	--	--	--
--	--	--	--	--
--	--	--	--	--
--	--	--	--	--
--	--	--	--	--
--	--	--	--	--
--	--	--	--	--
--	--	--	--	--
--	--	--	--	--
--	--	--	--	--
--	--	--	--	--
--	--	--	--	--
--	--	--	--	--
--	--	--	--	--
--	--	--	--	--
--	--	--	--	--
--	--	--	--	--
--	--	--	--	--
--	--	--	--	--
--	--	--	--	--
--	--	--	--	--
--	--	--	--	--
--	--	--	--	--
--	--	--	--	--
--	--	--	--	--
--	--	--	--	--
--	--	--	--	--
--	--	--	--	--
--	--	--	--	--
--	--	--	--	--
--	--	--	--	--
--	--	--	--	--
--	--	--	--	--
--	--	--	--	--
--	--	--	--	--
--	--	--	--	--
--	--	--	--	--
--	--	--	--	--
--	--	--	--	--
--	--	--	--	--
--	--	--	--	--
--	--	--	--	--
--	--	--	--	--
--	--	--	--	--
--	--	--	--	--
--	--	--	--	--
--	--	--	--	--
--	--	--	--	--
--	--	--	--	--
--	--	--	--	--
--	--	--	--	--
--	--	--	--	--
--	--	--	--	--
--	--	--	--	--
--	--	--	--	--
--	--	--	--	--
--	--	--	--	--
--	--	--	--	--
--	--	--	--	--
--	--	--	--	--
--	--	--	--	--
--	--	--	--	--
--	--	--	--	--
--	--	--	--	--
--	--	--	--	--
--	--	--	--	--
--	--	--	--	--
--	--	--	--	--
--	--	--	--	--
--	--	--	--	--
--	--	--	--	--
--	--	--	--	--
--	--	--	--	--
--	--	--	--	--
--	--	--	--	--
--	--	--	--	--
--	--	--	--	--
--	--	--	--	--
--	--	--	--	--
--	--	--	--	--
--	--	--	--	--
--	--	--	--	--
--	--	--	--	--
--	--	--	--	--
--	--	--	--	--
--	--	--	--	--
--	--	--	--	--
--	--	--	--	--
--	--	--	--	--
--	--	--	--	--
--	--	--	--	--
--	--	--	--	--
--	--	--	--	--
--	--	--	--	--
--	--	--	--	--
--	--	--	--	--
--	--	--	--	--
--	--	--	--	--
--	--	--	--	--
--	--	--	--	--
--	--	--	--	--
--	--	--	--	--
--	--	--	--	--
--	--	--	--	--
--	--	--	--	--
--	--	--	--	--
--	--	--	--	--
--	--	--	--	--
--	--	--	--	--
--	--	--	--	--
--	--	--	--	--
--	--	--	--	--
--	--	--	--	--
--	--	--	--	--
--	--	--	--	--
--	--	--	--	--
--	--	--	--	--
--	--	--	--	--
--	--	--	--	--
--	--	--	--	--
--	--	--	--	--
--	--	--	--	--
--	--	--	--	--
--	--	--	--	--
--	--	--	--	--
--	--	--	--	--
--	--	--	--	--
--	--	--	--	--
--	--	--	--	--
--	--	--	--	--
--	--	--	--	--
--	--	--	--	--
--	--	--	--	--
--	--	--	--	--
--	--	--	--	--
--	--	--	--	--
--	--	--	--	--
--	--	--	--	--
--	--	--	--	--
--	--	--	--	--
--	--	--	--	--
--	--	--	--	--
--	--	--	--	--
--	--	--	--	--
--	--	--	--	--
--	--	--	--	--
--	--	--	--	--
--	--	--	--	--
--	--	--	--	--
--	--	--	--	--
--	--	--	--	--
--	--	--	--	--
--	--	--	--	--
--	--	--	--	--
--	--	--	--	--
--	--	--	--	--
--	--	--	--	--
--	--	--	--	--
--	--	--	--	--
--	--	--	--	--
--	--	--	--	--
--	--	--	--	--
--	--	--	--	--
--	--	--	--	--
--	--	--	--	--
--	--	--	--	--
--	--	--	--	--
--	--	--	--	--
--	--	--	--	--
--	--	--	--	--
--	--	--	--	--
--	--	--	--	--
--	--	--	--	--
--	--	--	--	--
--	--	--	--	--
--	--	--	--	--
--	--	--	--	--
--	--	--	--	--
--	--	--	--	--
--	--	--	--	--
--	--	--	--	--
--	--	--	--	--
--	--	--	--	--
--	--	--	--	--
--	--	--	--	--
--	--	--	--	--
--	--	--	--	--
--	--	--	--	--
--	--	--	--	--
--	--	--	--	--
--	--	--	--	--
--	--	--	--	--
--	--	--	--	--
--	--	--	--	--
--	--	--	--	--
--	--	--	--	--
--	--	--	--	--
--	--	--	--	--
--	--	--	--	--
--	--	--	--	--
--	--	--	--	--
--	--	--	--	--
--	--	--	--	--
--	--	--	--	--
--	--	--	--	--
--	--	--	--	--
--	--	--	--	--
--	--	--	--	--
--	--	--	--	--
--	--	--	--	--
--	--	--	--	--
--	--	--	--	--
--	--	--	--	--
--	--	--	--	--
--	--	--	--	--
--	--	--	--	--
--	--	--	--	--
--	--	--	--	--
--	--	--	--	--
--	--	--	--	--
--	--	--	--	--
--	--	--	--	--
--	--	--	--	--
--	--	--	--	--
--	--	--	--	--
--	--	--	--	--
--	--	--	--	--
--	--	--	--	--
--	--	--	--	--
--	--	--	--	--
--	--	--	--	--
--	--	--	--	--
--	--	--	--	--
--	--	--	--	--
--	--	--	--	--
--	--	--	--	--
--	--	--	--	--
--	--	--	--	--
--	--	--	--	--
--	--	--	--	--
--	--	--	--	--
--	--	--	--	--
--	--	--	--	--
--	--	--	--	--
--	--	--	--	--
--	--	--	--	--
--	--	--	--	--
--	--	--	--	--
--	--	--	--	--
--	--	--	--	--
--	--	--	--	--
--	--	--	--	--
--	--	--	--	--
--	--	--	--	--
--	--	--	--	--
--	--	--	--	--
--	--	--	--	--
--	--	--	--	--
--	--	--	--	--
--	--	--	--	--
--	--	--	--	--
--	--	--	--	--
--	--	--	--	--
--	--	--	--	--
--	--	--	--	--
--	--	--	--	--
--	--	--	--	--
--	--	--	--	--
--	--	--	--	--
--	--	--	--	--
--	--	--	--	--
--	--	--	--	--
--	--	--	--	--
--	--	--	--	--
--	--	--	--	--
--	--	--	--	--
--	--	--	--	--
--	--	--	--	--
--	--	--	--	--
--	--	--	--	--
--	--	--	--	--
--	--	--	--	--
--	--	--	--	--
--	--	--	--	--
--	--	--	--	--
--	--	--	--	--
--	--	--	--	--
--	--	--	--	--
--	--	--	--	--
--	--	--	--	--
--	--	--	--	--
--	--	--	--	--
--	--	--	--	--
--	--	--	--	--
--	--	--	--	--
--	--	--	--	--
--	--	--	--	--
--	--	--	--	--
--	--	--	--	--
--	--	--	--	--
--	--	--	--	--
--	--	--	--	--
--	--	--	--	--
--	--	--	--	--
--	--	--	--	--
--	--	--	--	--
--	--	--	--	--
--	--	--	--	--
--	--	--	--	--
--	--	--	--	--
--	--	--	--	--
--	--	--	--	--
--	--	--	--	--
--	--	--	--	--
--	--	--	--	--
--	--	--	--	--
--	--	--	--	--
--	--	--	--	--
--	--	--	--	--
--	--	--	--	--
--	--	--	--	--
--	--	--	--	--
--	--	--	--	--
--	--	--	--	--
--	--	--	--	--
--	--	--	--	--
--	--	--	--	--
--	--	--	--	--
--	--	--	--	--
--	--	--	--	--
--	--	--	--	--
--	--	--	--	--
--	--	--	--	--
--	--	--	--	--
--	--	--	--	--
--	--	--	--	--
--	--	--	--	--
--	--	--	--	--
--	--	--	--	--
--	--	--	--	--
--	--	--	--	--
--	--	--	--	--
--	--	--	--	--
--	--	--	--	--
--	--	--	--	--
--	--	--	--	--
--	--	--	--	--
--	--	--	--	--
--	--	--	--	--
--	--	--	--	--
--	--	--	--	--
--	--	--	--	--
--	--	--	--	--
--	--	--	--	--
--	--	--	--	--
--	--	--	--	--
--	--	--	--	--
--	--	--	--	--
--	--	--	--	--
--	--	--	--	--
--	--	--	--	--
--	--	--	--	--
--	--	--	--	--
--	--	--	--	--
--	--	--	--	--
--	--	--	--	--
--	--	--	--	--
--	--	--	--	--
--	--	--	--	--
--	--	--	--	--
--	--	--	--	--
--	--	--	--	--
--	--	--	--	--
--	--	--	--	--
--	--	--	--	--
--	--	--	--	--
--	--	--	--	--
--	--	--	--	--
--	--	--	--	--
--	--	--	--	--
--	--	--	--	--
--	--	--	--	--
--	--	--	--	--
--	--	--	--	--
--	--	--	--	--
--	--	--	--	--
--	--	--	--	--
--	--	--	--	--
--	--	--	--	--
--	--	--	--	--
--	--	--	--	--
--	--	--	--	--
--	--	--	--	--
--	--	--	--	--
--	--	--	--	--
--	--	--	--	--
--	--	--	--	--
--	--	--	--	--
--	--	--	--	--
--	--	--	--	--
--	--	--	--	--
--	--	--	--	--
--	--	--	--	--
--	--	--	--	--
--	--	--	--	--
--	--	--	--	--
--	--	--	--	--
--	--	--	--	--
--	--	--	--	--
--	--	--	--	--
--	--	--	--	--
--	--	--	--	--
--	--	--	--	--
--	--	--	--	--
--	--	--	--	--
--	--	--	--	--
--	--	--	--	--
--	--	--	--	--
--	--	--	--	--
--	--	--	--	--
--	--	--	--	--
--	--	--	--	--
--	--	--	--	--
--	--	--	--	--
--	--	--	--	--
--	--	--	--	--
--	--	--	--	--
--	--	--	--	--
--	--	--	--	--
--	--	--	--	--
--	--	--	--	--
--	--	--	--	--
--	--	--	--	--
--	--	--	--	--
--	--	--	--	--
--	--	--	--	--
--	--	--	--	--
--	--	--	--	--
--	--	--	--	--
--	--	--	--	--
--	--	--	--	--
--	--	--	--	--
--	--	--	--	--
--	--	--	--	--
--	--	--	--	--
--	--	--	--	--
--	--	--	--	--
--	--	--	--	--
--	--	--	--	--
--	--	--	--	--
--	--	--	--	--
--	--	--	--	--
--	--	--	--	--
--	--	--	--	--
--	--	--	--	--
--	--	--	--	--
--	--	--	--	--
--	--	--	--	--
--	--	--	--	--
--	--	--	--	--
--	--	--	--	--
--	--	--	--	--
--	--	--	--	--
--	--	--	--	--
--	--	--	--	--
--	--	--	--	--
--	--	--	--	--
--	--	--	--	--
--	--	--	--	--
--	--	--	--	--
--	--	--	--	--
--	--	--	--	--
--	--	--	--	--
--	--	--	--	--
--	--	--	--	--
--	--	--	--	--
--	--	--	--	--
--	--	--	--	--
--	--	--	--	--
--	--	--	--	--
--	--	--	--	--
--	--	--	--	--
--	--	--	--	--
--	--	--	--	--
--	--	--	--	--
--	--	--	--	--
--	--	--	--	--
--	--	--	--	--
--	--	--	--	--
--	--	--	--	--
--	--	--	--	--
--	--	--	--	--
--	--	--	--	--
--	--	--	--	--
--	--	--	--	--
--	--	--	--	--
--	--	--	--	--
--	--	--	--	--
--	--	--	--	--
--	--	--	--	--
--	--	--	--	--
--	--	--	--	--
--	--	--	--	--
--	--	--	--	--
--	--	--	--	--
--	--	--	--	--
--	--	--	--	--
--	--	--	--	--
--	--	--	--	--
--	--	--	--	--
--	--	--	--	--
--	--	--	--	--
--	--	--	--	--
--	--	--	--	--
--	--	--	--	--
--	--	--	--	--
--	--	--	--	--
--	--	--	--	--
--	--	--	--	--
--	--	--	--	--
--	--	--	--	--
--	--	--	--	--
--	--	--	--	--
--	--	--	--	--
--	--	--	--	--
--	--	--	--	--
--	--	--	--	--
--	--	--	--	--
--	--	--	--	--
--	--	--	--	--
--	--	--	--	--
--	--	--	--	--
--	--	--	--	--
--	--	--	--	--
--	--	--	--	--
--	--	--	--	--
--	--	--	--	--
--	--	--	--	--
--	--	--	--	--
--	--	--	--	--
--	--	--	--	--
--	--	--	--	--
--	--	--	--	--
--	--	--	--	--
--	--	--	--	--
--	--	--	--	--
--	--	--	--	--
--	--	--	--	--
--	--	--	--	--
--	--	--	--	--
--	--	--	--	--
--	--	--	--	--
--	--	--	--	--
--	--	--	--	--
--	--	--	--	--
--	--	--	--	--
--	--	--	--	--
--	--	--	--	--
--	--	--	--	--
--	--	--	--	--
--	--	--	--	--
--	--	--	--	--
--	--	--	--	--
--	--	--	--	--
--	--	--	--	--
--	--	--	--	--
--	--	--	--	--
--	--	--	--	--
--	--	--	--	--
--	--	--	--	--
--	--	--	--	--
--	--	--	--	--
--	--	--	--	--
--	--	--	--	--
--	--	--	--	--
--	--	--	--	--
--	--	--	--	--
--	--	--	--	--
--	--	--	--	--
--	--	--	--	--
--	--	--	--	--
--	--	--	--	--
--	--	--	--	--
--	--	--	--	--
--	--	--	--	--
--	--	--	--	--
--	--	--	--	--
--	--	--	--	--
--	--	--	--	--
--	--	--	--	--
--	--	--	--	--
--	--	--	--	--
--	--	--	--	--
--	--	--	--	--
--	--	--	--	--
--	--	--	--	--
--	--	--	--	--
--	--	--	--	--
--	--	--	--	--
--	--	--	--	--
--	--	--	--	--
--	--	--	--	--
--	--	--	--	--
--	--	--	--	--
--	--	--	--	--
--	--	--	--	--
--	--	--	--	--
--	--	--	--	--
--	--	--	--	--
--	--	--	--	--
--	--	--	--	--
--	--	--	--	--
--	--	--	--	--
--	--	--	--	--
--	--	--	--	--
--	--	--	--	--
--	--	--	--	--
--	--	--	--	--
--	--	--	--	--
--	--	--	--	--
--	--	--	--	--
--	--	--	--	--
--	--	--	--	--
--	--	--	--	--
--	--	--	--	--
--	--	--	--	--
--	--	--	--	--
--	--	--	--	--
--	--	--	--	--
--	--	--	--	--
--	--	--	--	--
--	--	--	--	--
--	--	--	--	--
--	--	--	--	--
--	--	--	--	--
--	--	--	--	--
--	--	--	--	--
--	--	--	--	--
--	--	--	--	--
--	--	--	--	--
--	--	--	--	--
--	--	--	--	--
--	--	--	--	--
--	--	--	--	--
--	--	--	--	--
--	--	--	--	--
--	--	--	--	--
--	--	--	--	--
--	--	--	--	--
--	--	--	--	--
--	--	--	--	--
--	--	--	--	--
--	--	--	--	--
--	--	--	--	--
--	--	--	--	--
--	--	--	--	--
--	--	--	--	--
--	--	--	--	--
--	--	--	--	--
--	--	--	--	--
--	--	--	--	--
--	--	--	--	--
--	--	--	--	--
--	--	--	--	--
--	--	--	--	--
--	--	--	--	--
--	--	--	--	--
--	--	--	--	--
--	--	--	--	--
--	--	--	--	--
--	--	--	--	--
--	--	--	--	--
--	--	--	--	--
--	--	--	--	--
--	--	--	--	--
--	--	--	--	--
--	--	--	--	--
--	--	--	--	--
--	--	--	--	--
--	--	--	--	--
--	--	--	--	--
--	--	--	--	--
--	--	--	--	--
--	--	--	--	--
--	--	--	--	--
--	--	--	--	--
--	--	--	--	--
--	--	--	--	--
--	--	--	--	--
--	--	--	--	--
--	--	--	--	--
--	--	--	--	--
--	--	--	--	--
--	--	--	--	--
--	--	--	--	--
--	--	--	--	--
--	--	--	--	--
--	--	--	--	--
--	--	--	--	--
--	--	--	--	--
--	--	--	--	--
--	--	--	--	--
--	--	--	--	--
--	--	--	--	--
--	--	--	--	--
--	--	--	--	--
--	--	--	--	--
--	--	--	--	--
--	--	--	--	--
--	--	--	--	--
--	--	--	--	--
--	--	--	--	--
--	--	--	--	--
--	--	--	--	--
--	--	--	--	--
--	--	--	--	--
--	--	--	--	--
--	--	--	--	--
--	--	--	--	--
--	--	--	--	--
--	--	--	--	--
--	--	--	--	--
--	--	--	--	--
--	--	--	--	--
--	--	--	--	--
--	--	--	--	--
--	--	--	--	--
--	--	--	--	--
--	--	--	--	--
--	--	--	--	--
--	--	--	--	--
--	--	--	--	--
--	--	--	--	--
--	--	--	--	--
--	--	--	--	--
--	--	--	--	--
--	--	--	--	--
--	--	--	--	--
--	--	--	--	--
--	--	--	--	--
--	--	--	--	--
--	--	--	--	--
--	--	--	--	--
--	--	--	--	--
--	--	--	--	--
--	--	--	--	--
--	--	--	--	--
--	--	--	--	--
--	--	--	--	--
--	--	--	--	--
--	--	--	--	--
--	--	--	--	--
--	--	--	--	--
--	--	--	--	--
--	--	--	--	--
--	--	--	--	--
--	--	--	--	--
--	--	--	--	--
--	--	--	--	--
--	--	--	--	--
--	--	--	--	--
--	--	--	--	--
--	--	--	--	--
--	--	--	--	--
--	--	--	--	--
--	--	--	--	--
--	--	--	--	--
--	--	--	--	--
--	--	--	--	--
--	--	--	--	--
--	--	--	--	--
--	--	--	--	--
--	--	--	--	--
--	--	--	--	--
--	--	--	--	--
--	--	--	--	--
--	--	--	--	--
--	--	--	--	--
--	--	--	--	--
--	--	--	--	--
--	--	--	--	--
--	--	--	--	--
--	--	--	--	--
--	--	--	--	--
--	--	--	--	--
--	--	--	--	--
--	--	--	--	--
--	--	--	--	--
--	--	--	--	--
--	--	--	--	--
--	--	--	--	--
--	--	--	--	--
--	--	--	--	--
--	--	--	--	--
--	--	--	--	--
--	--	--	--	--
--	--	--	--	--
--	--	--	--	--
--	--	--	--	--
--	--	--	--	--
--	--	--	--	--
--	--	--	--	--
--	--	--	--	--
--	--	--	--	--
--	--	--	--	--
--	--	--	--	--
--	--	--	--	--
--	--	--	--	--
--	--	--	--	--
--	--	--	--	--
--	--	--	--	--
--	--	--	--	--
--	--	--	--	--
--	--	--	--	--
--	--	--	--	--
--	--	--	--	--
--	--	--	--	--
--	--	--	--	--
--	--	--	--	--
--	--	--	--	--
--	--	--	--	--
--	--	--	--	--
--	--	--	--	--
--	--	--	--	--
--	--	--	--	--
--	--	--	--	--
--	--	--	--	--
--	--	--	--	--
--	--	--	--	--
--	--	--	--	--
--	--	--	--	--
--	--	--	--	--
[truncated: 110 more rows]

## Sheet: fig3c
T	Current
s	A
0.1	9.73343e-10
0.2	9.5004e-10
0.3	9.35724e-10
0.4	9.23525e-10
0.5	9.14786e-10
0.6	9.08886e-10
0.7	9.03185e-10
0.8	8.97906e-10
0.9	8.92778e-10
1	8.88023e-10
1.1	8.82819e-10
1.2	8.78736e-10
1.3	8.75051e-10
1.4	8.71168e-10
1.5	8.67109e-10
1.6	NaN
1.7	8.73584e-10
1.8	8.69757e-10
1.9	8.66167e-10
2	8.62382e-10
2.1	8.59075e-10
2.2	8.54985e-10
2.3	8.51874e-10
2.4	8.4781e-10
2.5	8.44484e-10
2.6	8.41218e-10
2.7	8.37397e-10
2.8	8.34031e-10
2.9	8.49996e-10
3	1.19024e-09
3.1	1.38878e-09
3.2	1.41736e-09
3.3	1.42591e-09
3.4	1.44489e-09
3.5	1.47582e-09
3.6	1.5076e-09
3.7	1.53892e-09
3.8	1.56952e-09
3.9	1.59872e-09
4	1.62811e-09
4.1	1.65716e-09
4.2	1.68486e-09
4.3	1.70956e-09
4.4	1.73561e-09
4.5	1.76305e-09
4.6	1.79091e-09
4.7	1.82055e-09
4.8	1.84918e-09
4.9	1.87926e-09
5	1.90918e-09
5.1	1.93839e-09
5.2	1.96891e-09
5.3	1.99869e-09
5.4	2.02955e-09
5.5	2.06053e-09
5.6	2.09067e-09
5.7	2.1187e-09
5.8	2.14744e-09
5.9	2.17552e-09
6	2.20327e-09
6.1	2.23039e-09
6.2	2.25669e-09
6.3	2.28304e-09
6.4	2.30905e-09
6.5	2.33545e-09
6.6	2.3609e-09
6.7	2.38633e-09
6.8	2.40965e-09
6.9	2.43102e-09
7	2.4499e-09
7.1	2.46677e-09
7.2	2.48482e-09
7.3	2.51006e-09
7.4	2.53367e-09
7.5	2.55297e-09
7.6	2.57108e-09
7.7	2.58639e-09
7.8	2.60114e-09
7.9	2.62155e-09
8	2.63941e-09
8.1	2.65328e-09
8.2	2.66625e-09
8.3	2.67798e-09
8.4	2.69419e-09
8.5	2.70435e-09
8.6	2.72047e-09
8.7	2.7365e-09
8.8	2.74709e-09
8.9	2.75553e-09
9	2.76642e-09
9.1	2.78019e-09
9.2	2.79174e-09
9.3	2.80224e-09
9.4	2.81455e-09
9.5	2.82757e-09
9.6	2.84234e-09
9.7	2.85761e-09
9.8	2.86902e-09
9.9	2.87953e-09
10	2.88792e-09
10.1	2.89808e-09
10.2	2.90555e-09
10.3	2.91143e-09
10.4	2.92199e-09
10.5	2.94134e-09
10.6	2.95389e-09
10.7	2.96789e-09
10.8	2.97844e-09
10.9	2.97926e-09
11	2.98075e-09
11.1	2.98635e-09
11.2	2.99779e-09
11.3	3.01099e-09
11.4	3.02014e-09
11.5	3.02582e-09
11.6	3.03461e-09
11.7	3.04349e-09
11.8	3.05317e-09
11.9	3.06544e-09
12	3.07279e-09
12.1	3.08069e-09
12.2	3.0916e-09
12.3	3.1009e-09
12.4	3.10541e-09
12.5	3.11163e-09
12.6	3.11721e-09
12.7	3.12287e-09
12.8	3.12965e-09
12.9	3.13723e-09
13	3.14394e-09
13.1	3.15025e-09
13.2	3.15596e-09
13.3	3.16119e-09
13.4	3.16596e-09
13.5	3.17007e-09
13.6	3.17378e-09
13.7	3.17868e-09
13.8	3.18296e-09
13.9	3.19073e-09
14	3.19845e-09
14.1	3.20394e-09
14.2	3.2102e-09
14.3	3.20608e-09
14.4	3.21038e-09
14.5	3.21783e-09
14.6	3.22089e-09
14.7	3.22271e-09
14.8	3.22401e-09
14.9	3.2289e-09
15	3.23225e-09
15.1	3.23523e-09
15.2	3.23867e-09
15.3	3.24235e-09
15.4	3.24819e-09
15.5	3.24423e-09
15.6	3.24715e-09
15.7	3.25397e-09
15.8	3.26834e-09
15.9	3.27674e-09
16	3.28188e-09
16.1	3.28879e-09
16.2	3.2962e-09
16.3	3.30355e-09
16.4	3.30883e-09
16.5	3.30828e-09
16.6	3.30709e-09
16.7	3.30922e-09
16.8	3.31246e-09
16.9	3.31655e-09
17	3.32107e-09
17.1	3.32454e-09
17.2	3.32585e-09
17.3	3.33205e-09
17.4	3.3423e-09
17.5	3.34804e-09
17.6	3.34963e-09
17.7	3.34817e-09
17.8	3.34654e-09
17.9	3.34547e-09
18	3.34497e-09
18.1	3.34887e-09
18.2	3.35329e-09
18.3	3.35693e-09
18.4	3.36011e-09
18.5	3.35779e-09
18.6	3.35929e-09
18.7	3.35796e-09
18.8	3.35722e-09
18.9	3.36511e-09
19	3.37178e-09
19.1	3.36952e-09
19.2	3.36805e-09
19.3	3.36696e-09
19.4	3.36571e-09
19.5	3.37158e-09
19.6	3.37145e-09
19.7	3.37636e-09
19.8	3.38616e-09
19.9	3.38749e-09
20	3.38614e-09
20.1	3.38685e-09
20.2	3.38658e-09
20.3	3.38635e-09
20.4	3.39073e-09
20.5	3.3946e-09
20.6	3.39794e-09
20.7	3.40279e-09
20.8	3.40595e-09
20.9	3.41101e-09
21	3.41701e-09
21.1	3.42382e-09
21.2	3.42603e-09
21.3	3.42091e-09
21.4	3.41771e-09
21.5	3.4195e-09
21.6	3.42099e-09
21.7	3.42081e-09
21.8	3.42002e-09
21.9	3.41908e-09
22	3.41868e-09
22.1	3.41838e-09
22.2	3.41832e-09
22.3	3.42018e-09
22.4	3.42251e-09
22.5	3.41978e-09
22.6	3.39336e-09
22.7	3.28484e-09
22.8	3.2001e-09
22.9	3.12335e-09
23	3.05604e-09
23.1	2.99482e-09
23.2	2.9362e-09
23.3	2.87696e-09
23.4	2.82266e-09
23.5	2.7697e-09
23.6	2.71849e-09
23.7	2.6696e-09
23.8	2.62184e-09
23.9	2.57521e-09
24	2.53071e-09
24.1	2.48789e-09
24.2	2.44621e-09
24.3	2.40485e-09
24.4	2.36542e-09
24.5	2.3285e-09
24.6	2.29087e-09
24.7	2.25446e-09
24.8	2.21893e-09
24.9	2.1854e-09
25	2.15158e-09
25.1	2.1193e-09
25.2	2.08757e-09
25.3	2.05651e-09
25.4	2.02673e-09
25.5	1.99716e-09
25.6	1.9692e-09
25.7	1.94259e-09
25.8	1.91563e-09
25.9	1.88903e-09
26	1.86421e-09
26.1	1.83988e-09
26.2	1.81604e-09
26.3	1.79218e-09
26.4	1.7689e-09
26.5	1.74702e-09
26.6	1.72534e-09
26.7	1.70427e-09
26.8	1.68419e-09
26.9	1.66333e-09
27	1.64387e-09
27.1	1.62482e-09
27.2	1.60655e-09
27.3	1.58893e-09
27.4	1.57134e-09
27.5	1.55401e-09
27.6	1.53745e-09
27.7	1.52061e-09
27.8	1.50457e-09
27.9	1.48887e-09
28	1.47289e-09
28.1	1.45819e-09
28.2	1.44354e-09
28.3	1.42912e-09
28.4	1.41517e-09
28.5	1.40123e-09
28.6	1.38735e-09
28.7	1.37415e-09
28.8	1.36127e-09
28.9	1.34826e-09
29	1.33578e-09
29.1	1.32378e-09
29.2	1.31126e-09
29.3	1.29991e-09
29.4	1.2881e-09
29.5	1.27665e-09
29.6	1.26583e-09
29.7	1.25515e-09
29.8	1.24443e-09
29.9	1.23453e-09
30	1.22454e-09
30.1	1.21431e-09
30.2	1.20487e-09
30.3	1.19534e-09
30.4	1.18555e-09
30.5	1.17601e-09
30.6	1.16713e-09
30.7	1.15839e-09
30.8	1.14979e-09
30.9	1.14033e-09
31	1.13228e-09
31.1	1.12403e-09
31.2	1.11549e-09
31.3	1.10798e-09
31.4	1.10041e-09
31.5	1.09242e-09
31.6	1.08478e-09
31.7	1.07744e-09
31.8	1.07011e-09
31.9	1.06278e-09
32	1.05593e-09
32.1	1.04872e-09
32.2	1.04199e-09
32.3	1.03523e-09
32.4	1.02867e-09
32.5	1.0222e-09
32.6	1.01523e-09
32.7	1.00931e-09
32.8	1.0031e-09
32.9	9.96962e-10
33	9.90895e-10
33.1	9.85213e-10
33.2	9.79109e-10
33.3	9.73252e-10
33.4	9.67985e-10
33.5	9.62773e-10
33.6	9.56537e-10
33.7	9.51019e-10
33.8	9.45353e-10
33.9	9.40727e-10
34	9.35589e-10
34.1	9.30541e-10
34.2	9.25355e-10
34.3	9.20317e-10
34.4	9.15378e-10
34.5	9.10405e-10
34.6	9.06241e-10
34.7	9.01188e-10
34.8	8.97346e-10
34.9	8.9317e-10
35	8.8785e-10
35.1	8.83679e-10
35.2	8.79623e-10
35.3	8.75739e-10
35.4	8.70727e-10
35.5	8.66989e-10
35.6	8.62534e-10
35.7	8.58368e-10
35.8	8.54513e-10
35.9	8.50324e-10
36	8.46673e-10
36.1	8.42885e-10
36.2	8.39089e-10
36.3	8.35221e-10
36.4	8.31397e-10
36.5	8.27522e-10
36.6	8.24621e-10
36.7	8.2072e-10
36.8	8.1714e-10
36.9	8.13619e-10
37	8.10417e-10
37.1	8.07425e-10
37.2	8.03908e-10
37.3	8.00607e-10
37.4	7.97575e-10
37.5	7.94288e-10
37.6	7.91116e-10
37.7	7.87927e-10
37.8	7.84911e-10
37.9	7.82048e-10
38	7.78903e-10
38.1	7.75819e-10
38.2	7.73008e-10
38.3	7.70264e-10
38.4	7.66693e-10
38.5	7.63286e-10
38.6	7.60747e-10
38.7	7.57877e-10
38.8	7.55487e-10
38.9	7.53364e-10
39	7.50228e-10
39.1	7.476e-10
39.2	7.44961e-10
39.3	7.42529e-10
39.4	7.39475e-10
39.5	7.37132e-10
39.6	7.35085e-10
39.7	7.32274e-10
39.8	7.30228e-10
39.9	7.27662e-10
40	7.25817e-10
40.1	7.23666e-10
40.2	7.2073e-10
40.3	7.18495e-10
40.4	7.16725e-10
40.5	7.1421e-10
40.6	7.11947e-10
40.7	7.09622e-10
40.8	7.07413e-10
40.9	7.05421e-10
41	7.02853e-10
41.1	7.01003e-10
41.2	6.99319e-10
41.3	6.97003e-10
41.4	6.95379e-10
41.5	6.93163e-10
41.6	6.90863e-10
41.7	6.87002e-10
41.8	6.85519e-10
41.9	6.83832e-10
42	6.82683e-10
42.1	6.81168e-10
42.2	6.78977e-10
42.3	6.76811e-10
42.4	6.752e-10
42.5	6.74823e-10
42.6	6.72145e-10
42.7	6.69918e-10
42.8	6.68187e-10
42.9	6.68569e-10
43	8.22051e-10
43.1	1.05618e-09
43.2	1.09463e-09
43.3	1.09708e-09
43.4	1.10802e-09
43.5	1.12454e-09
43.6	1.15578e-09
43.7	1.19251e-09
43.8	1.22671e-09
43.9	1.25711e-09
44	1.28507e-09
44.1	1.31524e-09
44.2	1.34842e-09
44.3	1.37645e-09
44.4	1.40205e-09
44.5	1.42808e-09
44.6	1.45701e-09
44.7	1.4947e-09
44.8	1.53473e-09
44.9	1.55812e-09
45	1.5834e-09
45.1	1.60594e-09
45.2	1.63579e-09
45.3	1.66717e-09
45.4	1.69917e-09
45.5	1.73288e-09
45.6	1.76336e-09
45.7	1.7936e-09
45.8	1.82884e-09
45.9	1.86029e-09
46	1.88907e-09
46.1	1.91628e-09
46.2	1.94304e-09
46.3	1.9698e-09
46.4	2.00515e-09
46.5	2.04128e-09
46.6	2.07029e-09
46.7	2.09672e-09
46.8	2.12448e-09
46.9	2.15057e-09
47	2.17604e-09
47.1	2.20211e-09
47.2	2.22568e-09
47.3	2.24842e-09
47.4	2.27199e-09
47.5	2.29431e-09
47.6	2.31531e-09
47.7	2.33447e-09
47.8	2.35472e-09
47.9	2.37416e-09
48	2.39897e-09
48.1	2.42058e-09
48.2	2.44103e-09
48.3	2.45893e-09
48.4	2.47368e-09
48.5	2.48892e-09
48.6	2.51383e-09
48.7	2.53403e-09
48.8	2.55558e-09
48.9	2.57882e-09
49	2.59824e-09
49.1	2.61121e-09
49.2	2.6219e-09
49.3	2.63592e-09
49.4	2.65156e-09
49.5	2.66709e-09
49.6	2.68364e-09
49.7	2.70007e-09
49.8	2.71303e-09
49.9	2.73109e-09
50	2.74927e-09
50.1	2.76629e-09
50.2	2.77888e-09
50.3	2.79134e-09
50.4	2.80527e-09
50.5	2.81657e-09
50.6	2.82459e-09
50.7	2.83633e-09
50.8	2.85069e-09
50.9	2.86976e-09
51	2.88457e-09
51.1	2.89461e-09
51.2	2.90587e-09
51.3	2.91511e-09
51.4	2.92357e-09
51.5	2.93031e-09
51.6	2.94309e-09
51.7	2.95451e-09
51.8	2.96281e-09
51.9	2.98372e-09
52	2.99331e-09
52.1	3.00492e-09
52.2	3.01606e-09
52.3	3.02533e-09
52.4	3.03468e-09
52.5	3.04095e-09
52.6	3.04751e-09
52.7	3.05235e-09
52.8	3.06196e-09
52.9	3.07391e-09
53	3.08023e-09
53.1	3.08803e-09
53.2	3.09964e-09
53.3	3.11137e-09
53.4	3.11902e-09
53.5	3.12568e-09
53.6	3.13276e-09
53.7	3.13818e-09
53.8	3.14193e-09
53.9	3.15043e-09
54	3.1608e-09
54.1	3.17257e-09
54.2	3.18498e-09
54.3	3.19012e-09
54.4	3.19407e-09
54.5	3.19415e-09
54.6	3.19498e-09
54.7	3.19907e-09
54.8	3.20157e-09
54.9	3.20787e-09
55	3.21218e-09
55.1	3.21627e-09
55.2	3.22296e-09
55.3	3.23108e-09
55.4	3.24192e-09
55.5	3.24531e-09
55.6	3.24749e-09
55.7	3.24821e-09
55.8	3.24841e-09
55.9	3.25413e-09
56	3.2604e-09
56.1	3.26483e-09
56.2	3.26744e-09
56.3	3.2721e-09
56.4	3.27359e-09
56.5	3.27857e-09
56.6	3.28307e-09
56.7	3.28358e-09
56.8	3.28435e-09
56.9	3.28338e-09
57	3.28609e-09
57.1	3.28751e-09
57.2	3.28862e-09
57.3	3.28466e-09
57.4	3.28328e-09
57.5	3.28827e-09
57.6	3.29366e-09
57.7	3.30286e-09
57.8	3.30976e-09
57.9	3.30602e-09
58	3.30554e-09
58.1	3.30781e-09
58.2	3.31281e-09
58.3	3.32031e-09
58.4	3.32538e-09
58.5	3.32747e-09
58.6	3.32545e-09
58.7	3.32757e-09
58.8	3.32588e-09
58.9	3.32341e-09
59	3.32051e-09
59.1	3.32753e-09
59.2	3.32778e-09
59.3	3.32844e-09
59.4	3.33133e-09
59.5	3.33281e-09
59.6	3.33628e-09
59.7	3.33693e-09
59.8	3.33992e-09
59.9	3.33884e-09
60	3.34014e-09
60.1	3.34117e-09
60.2	3.33966e-09
60.3	3.34249e-09
60.4	3.35418e-09
60.5	3.35535e-09
60.6	3.35297e-09
60.7	3.35294e-09
60.8	3.35324e-09
60.9	3.35696e-09
61	3.35382e-09
61.1	3.35133e-09
61.2	3.3537e-09
61.3	3.35156e-09
61.4	3.35076e-09
61.5	3.35405e-09
61.6	3.35107e-09
61.7	3.353e-09
61.8	3.35552e-09
61.9	3.35479e-09
62	3.35378e-09
62.1	3.35322e-09
62.2	3.35284e-09
62.3	3.35842e-09
62.4	3.35812e-09
62.5	3.36091e-09
62.6	3.36173e-09
62.7	3.32593e-09
62.8	3.21857e-09
62.9	3.13087e-09
63	3.06016e-09
63.1	2.99594e-09
63.2	2.93427e-09
63.3	2.87623e-09
63.4	2.82097e-09
63.5	2.76414e-09
63.6	2.71075e-09
63.7	2.65848e-09
63.8	2.60865e-09
63.9	2.56078e-09
64	2.51446e-09
64.1	2.4701e-09
64.2	2.42653e-09
64.3	2.38462e-09
64.4	2.34419e-09
64.5	2.30535e-09
64.6	2.26715e-09
64.7	2.2306e-09
64.8	2.19362e-09
64.9	2.15907e-09
65	2.1252e-09
65.1	2.09184e-09
65.2	2.06024e-09
65.3	2.02809e-09
65.4	1.99844e-09
65.5	1.96964e-09
65.6	1.94143e-09
65.7	1.91294e-09
65.8	1.88547e-09
65.9	1.86008e-09
66	1.8341e-09
66.1	1.81001e-09
66.2	1.78575e-09
66.3	1.76211e-09
66.4	1.73892e-09
66.5	1.71718e-09
66.6	1.69505e-09
66.7	1.67342e-09
66.8	1.65335e-09
66.9	1.63338e-09
67	1.61338e-09
67.1	1.59421e-09
67.2	1.57596e-09
67.3	1.55768e-09
67.4	1.53915e-09
67.5	1.52256e-09
67.6	1.50532e-09
67.7	1.48857e-09
67.8	1.47242e-09
67.9	1.45646e-09
68	1.44082e-09
68.1	1.42569e-09
68.2	1.41095e-09
68.3	1.39617e-09
68.4	1.38262e-09
68.5	1.36845e-09
68.6	1.35525e-09
68.7	1.34167e-09
68.8	1.32863e-09
68.9	1.31573e-09
69	1.30369e-09
69.1	1.29131e-09
69.2	1.27971e-09
69.3	1.26797e-09
69.4	1.25605e-09
69.5	1.245e-09
69.6	1.23435e-09
69.7	1.22333e-09
69.8	1.21213e-09
69.9	1.20136e-09
70	1.19181e-09
70.1	1.18167e-09
70.2	1.17202e-09
70.3	1.16192e-09
70.4	1.15321e-09
70.5	1.14394e-09
70.6	1.1346e-09
70.7	1.12603e-09
70.8	1.11733e-09
70.9	1.10927e-09
71	1.10102e-09
71.1	1.09255e-09
71.2	1.08414e-09
71.3	1.07629e-09
71.4	1.06795e-09
71.5	1.0601e-09
71.6	1.05264e-09
71.7	1.04549e-09
71.8	1.03794e-09
71.9	1.03059e-09
72	1.02326e-09
72.1	1.01649e-09
72.2	1.00973e-09
72.3	1.00327e-09
72.4	9.96151e-10
72.5	9.89705e-10
72.6	9.83439e-10
72.7	9.77412e-10
72.8	9.70909e-10
72.9	9.64694e-10
73	9.59476e-10
73.1	9.52747e-10
73.2	9.47091e-10
73.3	9.4038e-10
73.4	9.35247e-10
73.5	9.2982e-10
73.6	9.24434e-10
73.7	9.18934e-10
73.8	9.13862e-10
73.9	9.08493e-10
74	9.03171e-10
74.1	8.97967e-10
74.2	8.92754e-10
74.3	8.8799e-10
74.4	8.83239e-10
74.5	8.78374e-10
74.6	8.73655e-10
74.7	8.68872e-10
74.8	8.64236e-10
74.9	8.59035e-10
75	8.55497e-10
75.1	8.50826e-10
75.2	8.46549e-10
75.3	8.42559e-10
75.4	8.38135e-10
75.5	8.33902e-10
75.6	8.30505e-10
75.7	8.26118e-10
75.8	8.22005e-10
75.9	8.18287e-10
76	8.14544e-10
76.1	8.10363e-10
76.2	8.06849e-10
76.3	8.02261e-10
76.4	7.9933e-10
76.5	7.95711e-10
76.6	7.91962e-10
76.7	7.87948e-10
76.8	7.84827e-10
76.9	7.81482e-10
77	7.78271e-10
77.1	7.74626e-10
77.2	7.71752e-10
77.3	7.67918e-10
77.4	7.64409e-10
77.5	7.61483e-10
77.6	7.58657e-10
77.7	7.55417e-10
77.8	7.52536e-10
77.9	7.4949e-10
78	7.46284e-10
78.1	7.43707e-10
78.2	7.40727e-10
78.3	7.37581e-10
78.4	7.3431e-10
78.5	7.31577e-10
78.6	7.28969e-10
78.7	7.26264e-10
78.8	7.23486e-10
78.9	7.21165e-10
79	7.18452e-10
79.1	7.15451e-10
79.2	7.12763e-10
79.3	7.09968e-10
79.4	7.07702e-10
79.5	7.05276e-10
79.6	7.02722e-10
79.7	7.00585e-10
79.8	6.98345e-10
79.9	6.95499e-10
80	6.93073e-10
80.1	6.90698e-10
80.2	6.88513e-10
80.3	6.86331e-10
80.4	6.83915e-10
80.5	6.81801e-10
80.6	6.79851e-10
80.7	6.77457e-10
80.8	6.75461e-10
80.9	6.73446e-10
81	6.70998e-10
81.1	6.68677e-10
81.2	6.6675e-10
81.3	6.64982e-10
81.4	6.62925e-10
81.5	6.60849e-10
81.6	6.58645e-10
81.7	6.56687e-10
81.8	6.54711e-10
81.9	6.53275e-10
82	6.51103e-10
82.1	6.49036e-10
82.2	6.47837e-10
82.3	6.45919e-10
82.4	6.43996e-10
82.5	6.4238e-10
82.6	6.40474e-10
82.7	6.38685e-10
82.8	6.36666e-10
82.9	6.35153e-10
83	6.35808e-10
83.1	8.25432e-10
83.2	1.03004e-09
83.3	1.04884e-09
83.4	1.04745e-09
83.5	1.04978e-09
83.6	1.06544e-09
83.7	1.09229e-09
83.8	1.12422e-09
83.9	1.15477e-09
84	1.18386e-09
84.1	1.21026e-09
84.2	1.2395e-09
84.3	1.26555e-09
84.4	1.29633e-09
84.5	1.32534e-09
84.6	1.35196e-09
84.7	1.37952e-09
84.8	1.40731e-09
84.9	1.43063e-09
85	1.45536e-09
85.1	1.48596e-09
85.2	1.51306e-09
85.3	1.54046e-09
85.4	1.57189e-09
85.5	1.59947e-09
85.6	1.61874e-09
85.7	1.65066e-09
85.8	1.68796e-09
85.9	1.72813e-09
86	1.7591e-09
86.1	1.78238e-09
86.2	1.80845e-09
86.3	1.83228e-09
86.4	1.85682e-09
86.5	1.88279e-09
86.6	1.91065e-09
86.7	1.94391e-09
86.8	1.97504e-09
86.9	1.99989e-09
87	2.01999e-09
87.1	2.04315e-09
87.2	2.06426e-09
87.3	2.10201e-09
87.4	2.13817e-09
87.5	2.16748e-09
87.6	2.18464e-09
87.7	2.20469e-09
87.8	2.22343e-09
87.9	2.23463e-09
88	2.25495e-09
88.1	2.27438e-09
88.2	2.29802e-09
88.3	2.32918e-09
88.4	2.35458e-09
88.5	2.37558e-09
88.6	2.3972e-09
88.7	2.42345e-09
88.8	2.44267e-09
88.9	2.45894e-09
89	2.47825e-09
89.1	2.49698e-09
89.2	2.49516e-09
89.3	2.53841e-09
89.4	2.56351e-09
89.5	2.56854e-09
89.6	2.58591e-09
89.7	2.61359e-09
89.8	2.6512e-09
89.9	2.6589e-09
90	2.685e-09
90.1	2.70901e-09
90.2	2.72418e-09
90.3	2.7322e-09
90.4	2.74861e-09
90.5	2.76223e-09
90.6	2.78596e-09
90.7	2.81265e-09
90.8	2.84079e-09
90.9	2.85682e-09
91	2.86704e-09
91.1	2.83464e-09
91.2	2.84036e-09
91.3	2.86214e-09
91.4	2.86916e-09
91.5	2.88398e-09
91.6	2.89678e-09
91.7	2.91081e-09
91.8	2.93102e-09
91.9	2.9477e-09
92	2.95804e-09
92.1	2.96701e-09
92.2	2.97496e-09
92.3	2.98239e-09
92.4	3.00334e-09
92.5	3.01387e-09
92.6	3.02725e-09
92.7	3.0424e-09
92.8	3.04207e-09
92.9	3.05078e-09
93	3.06392e-09
93.1	3.1263e-09
93.2	3.13263e-09
93.3	3.13513e-09
93.4	3.13917e-09
93.5	3.14492e-09
93.6	3.15371e-09
93.7	3.16097e-09
93.8	3.17027e-09
93.9	3.17877e-09
94	3.18549e-09
94.1	3.18971e-09
94.2	3.19557e-09
94.3	3.19937e-09
94.4	3.20089e-09
94.5	3.20133e-09
94.6	3.21153e-09
94.7	3.22149e-09
94.8	3.23347e-09
94.9	3.24083e-09
95	3.2456e-09
95.1	3.25033e-09
95.2	3.2575e-09
95.3	3.25443e-09
95.4	3.25532e-09
95.5	3.26409e-09
95.6	3.27802e-09
95.7	3.29322e-09
95.8	3.3e-09
95.9	3.2988e-09
96	3.30167e-09
96.1	3.30944e-09
96.2	3.31256e-09
96.3	3.31482e-09
96.4	3.32283e-09
96.5	3.33286e-09
96.6	3.33353e-09
96.7	3.34025e-09
96.8	3.34579e-09
96.9	3.35443e-09
97	3.36656e-09
97.1	3.37019e-09
97.2	3.36901e-09
97.3	3.37065e-09
97.4	3.36913e-09
97.5	3.36676e-09
97.6	3.36796e-09
97.7	3.3755e-09
97.8	3.37797e-09
97.9	3.37739e-09
98	3.37953e-09
98.1	3.37721e-09
98.2	3.37325e-09
98.3	3.37387e-09
98.4	3.38358e-09
98.5	3.38814e-09
98.6	3.39584e-09
98.7	3.39346e-09
98.8	3.39575e-09
98.9	3.40068e-09
99	3.4107e-09
99.1	3.41732e-09
99.2	3.41687e-09
99.3	3.41751e-09
99.4	3.41735e-09
99.5	3.41837e-09
99.6	3.42117e-09
99.7	3.41532e-09
99.8	3.41406e-09
99.9	3.41642e-09
100	3.41773e-09
100.1	3.41072e-09
100.2	3.42032e-09
100.3	3.42618e-09
100.4	3.42715e-09
100.5	3.42432e-09
100.6	3.42476e-09
100.7	3.42572e-09
100.8	3.43016e-09
100.9	3.4358e-09
101	3.43695e-09
101.1	3.4316e-09
101.2	3.42161e-09
101.3	3.41843e-09
101.4	3.41726e-09
101.5	3.42104e-09
101.6	3.41915e-09
101.7	3.41971e-09
101.8	3.41858e-09
101.9	3.41861e-09
102	3.41702e-09
102.1	3.41738e-09
102.2	3.41846e-09
102.3	3.41935e-09
102.4	3.4197e-09
102.5	3.41788e-09
102.6	3.41553e-09
102.7	3.41076e-09
102.8	3.37162e-09
102.9	3.26432e-09
103	3.1805e-09
103.1	3.10977e-09
103.2	3.04515e-09
103.3	2.98419e-09
103.4	2.92326e-09
103.5	2.86534e-09
103.6	2.808e-09
103.7	2.75453e-09
103.8	2.70145e-09
103.9	2.65116e-09
104	2.60181e-09
104.1	2.55502e-09
104.2	2.50979e-09
104.3	2.46484e-09
104.4	2.42135e-09
104.5	2.37901e-09
104.6	2.33814e-09
104.7	2.29797e-09
104.8	2.2609e-09
104.9	2.22387e-09
105	2.18892e-09
105.1	2.15457e-09
105.2	2.12045e-09
105.3	2.08732e-09
105.4	2.0548e-09
105.5	2.02429e-09
105.6	1.99491e-09
105.7	1.96501e-09
105.8	1.93659e-09
105.9	1.90848e-09
106	1.88096e-09
106.1	1.85565e-09
106.2	1.8294e-09
106.3	1.80378e-09
106.4	1.77943e-09
106.5	1.75516e-09
106.6	1.73267e-09
106.7	1.70972e-09
106.8	1.68833e-09
106.9	1.66578e-09
107	1.64524e-09
107.1	1.62533e-09
107.2	1.60554e-09
107.3	1.58593e-09
107.4	1.56647e-09
107.5	1.54809e-09
107.6	1.52946e-09
107.7	1.51127e-09
107.8	1.4951e-09
107.9	1.47756e-09
108	1.46097e-09
108.1	1.44565e-09
108.2	1.42936e-09
108.3	1.41367e-09
108.4	1.39831e-09
108.5	1.38398e-09
108.6	1.36858e-09
108.7	1.35456e-09
108.8	1.34054e-09
108.9	1.32671e-09
109	1.31426e-09
109.1	1.30171e-09
109.2	1.28849e-09
109.3	1.27629e-09
109.4	1.26405e-09
109.5	1.25213e-09
109.6	1.24049e-09
109.7	1.22865e-09
109.8	1.21746e-09
109.9	1.20646e-09
110	1.19562e-09
110.1	1.1848e-09
110.2	1.17489e-09
110.3	1.16462e-09
110.4	1.15466e-09
110.5	1.14515e-09
110.6	1.1358e-09
110.7	1.12629e-09
110.8	1.11709e-09
110.9	1.10796e-09
111	1.09949e-09
111.1	1.09104e-09
111.2	1.08222e-09
111.3	1.07409e-09
111.4	1.06533e-09
111.5	1.05724e-09
111.6	1.04925e-09
111.7	1.0417e-09
111.8	1.03434e-09
111.9	1.0262e-09
112	1.01894e-09
112.1	1.01187e-09
112.2	1.00523e-09
112.3	9.9757e-10
112.4	9.90793e-10
112.5	9.83513e-10
112.6	9.77112e-10
112.7	9.70444e-10
112.8	9.64262e-10
112.9	9.56156e-10
113	9.49756e-10
113.1	9.43145e-10
113.2	9.39811e-10
113.3	9.3353e-10
113.4	9.26035e-10
113.5	9.22611e-10
113.6	9.16199e-10
113.7	9.10591e-10
113.8	9.04986e-10
113.9	8.99027e-10
114	8.93348e-10
114.1	8.87652e-10
114.2	8.82551e-10
114.3	8.77468e-10
114.4	8.72457e-10
114.5	8.67573e-10
114.6	8.62627e-10
114.7	8.58324e-10
114.8	8.52744e-10
114.9	8.48296e-10
115	8.43831e-10
115.1	8.39184e-10
115.2	8.34966e-10
115.3	8.30301e-10
115.4	8.26072e-10
115.5	8.21599e-10
115.6	8.1742e-10
115.7	8.12941e-10
115.8	8.08831e-10
115.9	8.04545e-10
116	8.01267e-10
116.1	7.96192e-10
116.2	7.93005e-10
116.3	7.89091e-10
116.4	7.85554e-10
116.5	7.82066e-10
116.6	7.78446e-10
116.7	7.74153e-10
116.8	7.71094e-10
116.9	7.67347e-10
117	7.63868e-10
117.1	7.60242e-10
117.2	7.56898e-10
117.3	7.53687e-10
117.4	7.50154e-10
117.5	7.4736e-10
117.6	7.44232e-10
117.7	7.405e-10
117.8	7.37374e-10
117.9	7.34352e-10
118	7.3086e-10
118.1	7.28012e-10
118.2	7.24795e-10
118.3	7.21931e-10
118.4	7.19463e-10
118.5	7.16684e-10
118.6	7.1375e-10
118.7	7.10926e-10
118.8	7.07474e-10
118.9	7.05294e-10
119	7.02328e-10
119.1	6.99117e-10
119.2	6.97226e-10
119.3	6.95031e-10
119.4	6.92082e-10
119.5	6.89132e-10
119.6	6.8674e-10
119.7	6.8431e-10
119.8	6.81386e-10
119.9	6.78898e-10
120	6.76706e-10
120.1	6.74373e-10
120.2	6.70392e-10
120.3	6.68918e-10
120.4	6.664e-10
120.5	6.64173e-10
120.6	6.61788e-10
120.7	6.59863e-10
120.8	6.5719e-10
120.9	6.55844e-10
121	6.53561e-10
121.1	6.51238e-10
121.2	6.49951e-10
121.3	6.47328e-10
121.4	6.4514e-10
121.5	6.43531e-10
121.6	6.40209e-10
121.7	6.38374e-10
121.8	6.35613e-10
121.9	6.33912e-10
122	6.32308e-10
122.1	6.30768e-10
122.2	6.28694e-10
122.3	6.27964e-10
122.4	6.25477e-10
122.5	6.23768e-10
122.6	6.21647e-10
122.7	6.19772e-10
122.8	6.18232e-10
122.9	6.16096e-10
123	6.14336e-10
123.1	6.13532e-10
123.2	7.78118e-10
123.3	9.8223e-10
123.4	1.00556e-09
123.5	1.00595e-09
123.6	1.01602e-09
123.7	1.03578e-09
123.8	1.05907e-09
123.9	1.08428e-09
124	1.10851e-09
124.1	1.13267e-09
124.2	1.16588e-09
124.3	1.19381e-09
124.4	1.21887e-09
124.5	1.24941e-09
124.6	1.27749e-09
124.7	1.30479e-09
124.8	1.33166e-09
124.9	1.3586e-09
125	1.38725e-09
125.1	1.41646e-09
125.2	1.44391e-09
125.3	1.47227e-09
125.4	1.49729e-09
125.5	1.52336e-09
125.6	1.54964e-09
125.7	1.57651e-09
125.8	1.60209e-09
125.9	1.62817e-09
126	1.65674e-09
126.1	1.68271e-09
126.2	1.70681e-09
126.3	1.73351e-09
126.4	1.76088e-09
126.5	1.78584e-09
126.6	1.81188e-09
126.7	1.83908e-09
126.8	1.86575e-09
126.9	1.8897e-09
127	1.91297e-09
127.1	1.93903e-09
127.2	1.96419e-09
127.3	1.98722e-09
127.4	2.01222e-09
127.5	2.03567e-09
127.6	2.06252e-09
127.7	2.08276e-09
127.8	2.10541e-09
127.9	2.13383e-09
128	2.15541e-09
128.1	2.17851e-09
128.2	2.20396e-09
128.3	2.22482e-09
128.4	2.24714e-09
128.5	2.26236e-09
128.6	2.28282e-09
128.7	2.30283e-09
128.8	2.31723e-09
128.9	2.3358e-09
129	2.36526e-09
129.1	2.38476e-09
129.2	2.40475e-09
129.3	2.42035e-09
129.4	2.43689e-09
129.5	2.45702e-09
129.6	2.47567e-09
129.7	2.48441e-09
129.8	2.49857e-09
129.9	2.52384e-09
130	2.54659e-09
130.1	2.56928e-09
130.2	2.58495e-09
130.3	2.60224e-09
130.4	2.62257e-09
130.5	2.64168e-09
130.6	2.66462e-09
130.7	2.6786e-09
130.8	2.68918e-09
130.9	2.70717e-09
131	2.72925e-09
131.1	2.75083e-09
131.2	2.7644e-09
131.3	2.76928e-09
131.4	2.78256e-09
131.5	2.79941e-09
131.6	2.81127e-09
131.7	2.82283e-09
131.8	2.8327e-09
131.9	2.83899e-09
132	2.85043e-09
132.1	2.86274e-09
132.2	2.87228e-09
132.3	2.88154e-09
132.4	2.8919e-09
132.5	2.90101e-09
132.6	2.91574e-09
132.7	2.92e-09
132.8	2.93203e-09
132.9	2.9205e-09
133	2.93894e-09
133.1	2.94697e-09
133.2	2.95858e-09
133.3	2.96507e-09
133.4	2.97196e-09
133.5	2.98489e-09
133.6	2.99202e-09
133.7	2.99383e-09
133.8	3.00502e-09
133.9	3.00695e-09
134	3.01507e-09
134.1	3.02413e-09
134.2	3.03219e-09
134.3	3.03357e-09
134.4	3.04172e-09
134.5	3.0512e-09
134.6	3.05486e-09
134.7	3.05254e-09
134.8	3.0628e-09
134.9	3.08271e-09
135	3.09307e-09
135.1	3.10329e-09
135.2	3.10319e-09
135.3	3.10844e-09
135.4	3.11374e-09
135.5	3.12659e-09
135.6	3.13207e-09
135.7	3.13586e-09
135.8	3.14505e-09
135.9	3.16331e-09
136	3.17127e-09
136.1	3.17716e-09
136.2	3.19047e-09
136.3	3.19445e-09
136.4	3.20572e-09
136.5	3.20436e-09
136.6	3.20479e-09
136.7	3.19614e-09
136.8	3.19813e-09
136.9	3.2133e-09
137	3.2283e-09
137.1	3.23002e-09
137.2	3.233e-09
137.3	3.23727e-09
137.4	3.24503e-09
137.5	3.24421e-09
137.6	3.24974e-09
137.7	3.25065e-09
137.8	3.25846e-09
137.9	3.26018e-09
138	3.26343e-09
138.1	3.26522e-09
138.2	3.26772e-09
138.3	3.27144e-09
138.4	3.27647e-09
138.5	3.28147e-09
138.6	3.28184e-09
138.7	3.2863e-09
138.8	3.2883e-09
138.9	3.29107e-09
139	3.29861e-09
139.1	3.29623e-09
139.2	3.29505e-09
139.3	3.29596e-09
139.4	3.29991e-09
139.5	3.30394e-09
139.6	3.31146e-09
139.7	3.31137e-09
139.8	3.31738e-09
139.9	3.31838e-09
140	3.32323e-09
140.1	3.32157e-09
140.2	3.3231e-09
140.3	3.31932e-09
140.4	3.31436e-09
140.5	3.31254e-09
140.6	3.31226e-09
140.7	3.31497e-09
140.8	3.32737e-09
140.9	3.32681e-09
141	3.3335e-09
141.1	3.33536e-09
141.2	3.32661e-09
141.3	3.31639e-09
141.4	3.32004e-09
141.5	3.34899e-09
141.6	3.3525e-09
141.7	3.34784e-09
141.8	3.34613e-09
141.9	3.34535e-09
142	3.34105e-09
142.1	3.34508e-09
142.2	3.34495e-09
142.3	3.33563e-09
142.4	3.3412e-09
142.5	3.34677e-09
142.6	3.34728e-09
142.7	3.34896e-09
142.8	3.34471e-09
142.9	3.31261e-09
143	3.19181e-09
143.1	3.10496e-09
143.2	3.03989e-09
143.3	2.97475e-09
143.4	2.90764e-09
143.5	2.85063e-09
143.6	2.79369e-09
143.7	2.73606e-09
143.8	2.68524e-09
143.9	2.63739e-09
144	2.58922e-09
144.1	2.54042e-09
144.2	2.49018e-09
144.3	2.4467e-09
144.4	2.40537e-09
144.5	2.36259e-09
144.6	2.32349e-09
144.7	2.28137e-09
144.8	2.24168e-09
144.9	2.20945e-09
145	2.16862e-09
145.1	2.13232e-09
145.2	2.10616e-09
145.3	2.09222e-09
145.4	2.05031e-09
145.5	2.03087e-09
145.6	1.99387e-09
145.7	1.96399e-09
145.8	1.93272e-09
145.9	1.89549e-09
146	1.87055e-09
146.1	1.84485e-09
146.2	1.81611e-09
146.3	1.78678e-09
146.4	1.76438e-09
146.5	1.73738e-09
146.6	1.71508e-09
146.7	1.71199e-09
146.8	1.6833e-09
146.9	1.65855e-09
147	1.63732e-09
147.1	1.61619e-09
147.2	1.5958e-09
147.3	1.57588e-09
147.4	1.5588e-09
147.5	1.53886e-09
147.6	1.52072e-09
147.7	1.50286e-09
147.8	1.48489e-09
147.9	1.46702e-09
148	1.4509e-09
148.1	1.43516e-09
148.2	1.41941e-09
148.3	1.40629e-09
148.4	1.39017e-09
148.5	1.37609e-09
148.6	1.36127e-09
148.7	1.34728e-09
148.8	1.33293e-09
148.9	1.32025e-09
149	1.30707e-09
149.1	1.29341e-09
149.2	1.28018e-09
149.3	1.26754e-09
149.4	1.25525e-09
149.5	1.24281e-09
149.6	1.23141e-09
149.7	1.21921e-09
149.8	1.20749e-09
149.9	1.19742e-09
150	1.18641e-09
150.1	1.17559e-09
150.2	1.16488e-09
150.3	1.15408e-09
150.4	1.14384e-09
150.5	1.13445e-09
150.6	1.12422e-09
150.7	1.11517e-09
150.8	1.10563e-09
150.9	1.0963e-09
151	1.08718e-09
151.1	1.07866e-09
151.2	1.06958e-09
151.3	1.06064e-09
151.4	1.05297e-09
151.5	1.04346e-09
151.6	1.03718e-09
151.7	1.02649e-09
151.8	1.01761e-09
151.9	1.0119e-09
152	1.00453e-09
152.1	9.94439e-10
152.2	9.88925e-10
152.3	9.81992e-10
152.4	9.78861e-10
152.5	9.64825e-10
152.6	9.63012e-10
152.7	9.58797e-10
152.8	9.51005e-10
152.9	9.43919e-10
153	9.37832e-10
153.1	9.30762e-10
153.2	9.2444e-10
153.3	9.18342e-10
153.4	9.12795e-10
153.5	9.0669e-10
153.6	9.00568e-10
153.7	8.94517e-10
153.8	8.891e-10
153.9	8.83846e-10
154	8.78358e-10
154.1	8.73124e-10
154.2	8.68203e-10
154.3	8.62709e-10
154.4	8.57485e-10
154.5	8.52839e-10
154.6	8.47852e-10
154.7	8.4267e-10
154.8	8.37972e-10
154.9	8.33594e-10
155	8.2862e-10
155.1	8.24005e-10
155.2	8.20395e-10
155.3	8.1543e-10
155.4	8.11056e-10
155.5	8.05929e-10
155.6	8.02099e-10
155.7	7.9829e-10
155.8	7.94105e-10
155.9	7.90178e-10
156	7.8585e-10
156.1	7.81656e-10
156.2	7.77462e-10
156.3	7.73673e-10
156.4	7.69761e-10
156.5	7.66216e-10
156.6	7.6219e-10
156.7	7.58369e-10
156.8	7.54775e-10
156.9	7.51509e-10
157	7.47566e-10
157.1	7.4431e-10
157.2	7.40878e-10
157.3	7.37308e-10
157.4	7.3389e-10
157.5	7.30595e-10
157.6	7.27176e-10
157.7	7.24289e-10
157.8	7.20718e-10
157.9	7.18023e-10
158	7.14691e-10
158.1	7.09563e-10
158.2	7.06548e-10
158.3	7.04992e-10
158.4	7.02245e-10
158.5	6.99321e-10
158.6	6.95923e-10
158.7	6.93996e-10
158.8	6.91088e-10
158.9	6.88621e-10
159	6.842e-10
159.1	6.82045e-10
159.2	6.78896e-10
159.3	6.76304e-10
159.4	6.73785e-10
159.5	6.71436e-10
159.6	6.69243e-10
159.7	6.6631e-10
159.8	6.63856e-10
159.9	6.61675e-10
160	6.5914e-10
160.1	6.56087e-10
160.2	6.54222e-10
160.3	6.51827e-10
160.4	6.49366e-10
160.5	6.46619e-10
160.6	6.45239e-10
160.7	6.42237e-10
160.8	6.40447e-10
160.9	6.38346e-10
161	6.36531e-10
161.1	6.3385e-10
161.2	6.31384e-10
161.3	6.30461e-10
161.4	6.278e-10
161.5	6.25699e-10
161.6	6.23591e-10
161.7	6.20888e-10
161.8	6.19946e-10
161.9	6.17538e-10
162	6.1546e-10
162.1	6.13769e-10
162.2	6.11533e-10
162.3	6.09975e-10
162.4	6.07303e-10
162.5	6.05739e-10
162.6	6.04059e-10
162.7	6.02065e-10
162.8	6.00078e-10
162.9	5.98209e-10
163	5.96536e-10
163.1	5.94897e-10
163.2	5.93349e-10
163.3	7.32935e-10
163.4	9.56959e-10
163.5	9.91834e-10
163.6	9.95292e-10
163.7	1.00774e-09
163.8	1.02724e-09
163.9	1.05202e-09
164	1.07726e-09
164.1	1.10782e-09
164.2	1.13378e-09
164.3	1.1605e-09
164.4	1.18807e-09
164.5	1.21548e-09
164.6	1.24433e-09
164.7	1.27216e-09
164.8	1.29781e-09
164.9	1.32797e-09
165	1.35588e-09
165.1	1.38299e-09
165.2	1.41014e-09
165.3	1.43662e-09
165.4	1.46363e-09
165.5	1.49031e-09
165.6	1.51813e-09
165.7	1.54602e-09
165.8	1.57543e-09
165.9	1.60517e-09
166	1.63446e-09
166.1	1.66206e-09
166.2	1.6885e-09
166.3	1.71874e-09
166.4	1.74778e-09
166.5	1.77383e-09
166.6	1.79738e-09
166.7	1.82444e-09
166.8	1.84929e-09
166.9	1.87164e-09
167	1.89671e-09
167.1	1.92323e-09
167.2	1.95124e-09
167.3	1.9796e-09
167.4	2.007e-09
167.5	2.0309e-09
167.6	2.0568e-09
167.7	2.08143e-09
167.8	2.10828e-09
167.9	2.13345e-09
168	2.15673e-09
168.1	2.1803e-09
168.2	2.20327e-09
168.3	2.22445e-09
168.4	2.24462e-09
168.5	2.26683e-09
168.6	2.28951e-09
168.7	2.3088e-09
168.8	2.33269e-09
168.9	2.35346e-09
169	2.3739e-09
169.1	2.39442e-09
169.2	2.41532e-09
169.3	2.43423e-09
169.4	2.45292e-09
169.5	2.47148e-09
169.6	2.48983e-09
169.7	2.50856e-09
169.8	2.52612e-09
169.9	2.54646e-09
170	2.56423e-09
170.1	2.5859e-09
170.2	2.60409e-09
170.3	2.62445e-09
170.4	2.64182e-09
170.5	2.65927e-09
170.6	2.67655e-09
170.7	2.69038e-09
170.8	2.70517e-09
170.9	2.72064e-09
171	2.73467e-09
171.1	2.74794e-09
171.2	2.7637e-09
171.3	2.77711e-09
171.4	2.78843e-09
171.5	2.80478e-09
171.6	2.81453e-09
171.7	2.82356e-09
171.8	2.83378e-09
171.9	2.84716e-09
172	2.85942e-09
172.1	2.87117e-09
172.2	2.88042e-09
172.3	2.89244e-09
172.4	2.90431e-09
172.5	2.91622e-09
172.6	2.92388e-09
172.7	2.93282e-09
172.8	2.93857e-09
172.9	2.94852e-09
173	2.961e-09
173.1	2.97235e-09
173.2	2.98321e-09
173.3	2.98872e-09
173.4	2.99928e-09
173.5	3.00908e-09
173.6	3.01224e-09
173.7	3.01969e-09
173.8	3.02787e-09
173.9	3.0367e-09
174	3.04534e-09
174.1	3.0516e-09
174.2	3.05926e-09
174.3	3.06786e-09
174.4	3.07752e-09
174.5	3.08693e-09
174.6	3.09166e-09
174.7	3.09555e-09
174.8	3.09942e-09
174.9	3.10938e-09
175	3.12173e-09
175.1	3.13074e-09
175.2	3.13376e-09
175.3	3.13525e-09
175.4	3.14183e-09
175.5	3.14686e-09
175.6	3.15228e-09
175.7	3.16155e-09
175.8	3.16982e-09
175.9	3.17698e-09
176	3.18166e-09
176.1	3.19028e-09
176.2	3.1935e-09
176.3	3.19902e-09
176.4	3.20279e-09
176.5	3.20467e-09
176.6	3.20535e-09
176.7	3.20817e-09
176.8	3.2122e-09
176.9	3.22051e-09
177	3.22183e-09
177.1	3.2212e-09
177.2	3.2254e-09
177.3	3.22387e-09
177.4	3.22254e-09
177.5	3.22629e-09
177.6	3.22953e-09
177.7	3.23581e-09
177.8	3.24185e-09
177.9	3.24892e-09
178	3.25408e-09
178.1	3.25547e-09
178.2	3.25147e-09
178.3	3.25065e-09
178.4	3.25154e-09
178.5	3.26667e-09
178.6	3.27791e-09
178.7	3.2845e-09
178.8	3.29021e-09
178.9	3.29513e-09
179	3.29779e-09
179.1	3.3006e-09
179.2	3.30423e-09
179.3	3.30508e-09
179.4	3.30904e-09
179.5	3.30812e-09
179.6	3.30965e-09
179.7	3.31572e-09
179.8	3.32097e-09
179.9	3.32415e-09
180	3.32363e-09
180.1	3.32644e-09
180.2	3.32499e-09
180.3	3.32675e-09
180.4	3.32604e-09
180.5	3.33011e-09
180.6	3.34106e-09
180.7	3.34765e-09
180.8	3.34543e-09
180.9	3.3458e-09
181	3.35192e-09
181.1	3.35091e-09
181.2	3.34946e-09
181.3	3.35072e-09
181.4	3.36001e-09
181.5	3.3637e-09
181.6	3.36712e-09
181.7	3.36982e-09
181.8	3.36911e-09
181.9	3.37103e-09
182	3.38037e-09
182.1	3.38224e-09
182.2	3.38292e-09
182.3	3.38724e-09
182.4	3.38809e-09
182.5	3.38987e-09
182.6	3.39047e-09
182.7	3.39667e-09
182.8	3.39893e-09
182.9	3.40267e-09
183	3.38256e-09
183.1	3.26892e-09
183.2	3.17403e-09
183.3	3.09884e-09
183.4	3.02519e-09
183.5	2.96001e-09
183.6	2.8989e-09
183.7	2.8412e-09
183.8	2.78427e-09
183.9	2.72795e-09
184	2.67445e-09
184.1	2.621e-09
184.2	2.5726e-09
184.3	2.52461e-09
184.4	2.47827e-09
184.5	2.43152e-09
184.6	2.38724e-09
184.7	2.34601e-09
184.8	2.30538e-09
184.9	2.26477e-09
185	2.22637e-09
185.1	2.18918e-09
185.2	2.15352e-09
185.3	2.11847e-09
185.4	2.08375e-09
185.5	2.05089e-09
185.6	2.01454e-09
185.7	1.9889e-09
185.8	1.95686e-09
185.9	1.92776e-09
186	1.8988e-09
186.1	1.87145e-09
186.2	1.84387e-09
186.3	1.8171e-09
186.4	1.7909e-09
186.5	1.7659e-09
186.6	1.74102e-09
186.7	1.71723e-09
186.8	1.69457e-09
186.9	1.67212e-09
187	1.65075e-09
187.1	1.62853e-09
187.2	1.60694e-09
187.3	1.58676e-09
187.4	1.56733e-09
187.5	1.54772e-09
187.6	1.52905e-09
187.7	1.51002e-09
187.8	1.4923e-09
187.9	1.47376e-09
188	1.45729e-09
188.1	1.44017e-09
188.2	1.42351e-09
188.3	1.40812e-09
188.4	1.39291e-09
188.5	1.37655e-09
188.6	1.36127e-09
188.7	1.34654e-09
188.8	1.33206e-09
188.9	1.31913e-09
189	1.30435e-09
189.1	1.29052e-09
189.2	1.27788e-09
189.3	1.26539e-09
189.4	1.25221e-09
189.5	1.23987e-09
189.6	1.22858e-09
189.7	1.21649e-09
189.8	1.20546e-09
189.9	1.19371e-09
190	1.18312e-09
190.1	1.17199e-09
190.2	1.1608e-09
190.3	1.15083e-09
190.4	1.14024e-09
190.5	1.1298e-09
190.6	1.1204e-09
190.7	1.11091e-09
190.8	1.10131e-09
190.9	1.09103e-09
191	1.08342e-09
191.1	1.07474e-09
191.2	1.06573e-09
191.3	1.05607e-09
191.4	1.04733e-09
191.5	1.03942e-09
191.6	1.03008e-09
191.7	1.02324e-09
191.8	1.01538e-09
191.9	1.00729e-09
192	1.00001e-09
192.1	9.91964e-10
192.2	9.84638e-10
192.3	9.77695e-10
192.4	9.70035e-10
192.5	9.63168e-10
192.6	9.56273e-10
192.7	9.49698e-10
192.8	9.42849e-10
192.9	9.35927e-10
193	9.29847e-10
193.1	9.22981e-10
193.2	9.17181e-10
193.3	9.12895e-10
193.4	9.06634e-10
193.5	8.97783e-10
193.6	8.94576e-10
193.7	8.89712e-10
193.8	8.83449e-10
193.9	8.77347e-10
194	8.72078e-10
194.1	8.66367e-10
194.2	8.60975e-10
194.3	8.55701e-10
194.4	8.50236e-10
194.5	8.45284e-10
194.6	8.39966e-10
194.7	8.35428e-10
194.8	8.30639e-10
194.9	8.25279e-10
195	8.2067e-10
195.1	8.16412e-10
195.2	8.11558e-10
195.3	8.07123e-10
195.4	8.02298e-10
195.5	7.97861e-10
195.6	7.93693e-10
195.7	7.89599e-10
195.8	7.85027e-10
195.9	7.81241e-10
196	7.76746e-10
196.1	7.72734e-10
196.2	7.68792e-10
196.3	7.64587e-10
196.4	7.60615e-10
196.5	7.56699e-10
196.6	7.53636e-10
196.7	7.49666e-10
196.8	7.46132e-10
196.9	7.42168e-10
197	7.38439e-10
197.1	7.34925e-10
197.2	7.31464e-10
197.3	7.28164e-10
197.4	7.24888e-10
197.5	7.21141e-10
197.6	7.17946e-10
197.7	7.14315e-10
197.8	7.11299e-10
197.9	7.08152e-10
198	7.04548e-10
198.1	7.01815e-10
198.2	6.99031e-10
198.3	6.95612e-10
198.4	6.92932e-10
198.5	6.90315e-10
198.6	6.87608e-10
198.7	6.84599e-10
198.8	6.81607e-10
198.9	6.78457e-10
199	6.75679e-10
199.1	6.73024e-10
199.2	6.70723e-10
199.3	6.67861e-10
199.4	6.64804e-10
199.5	6.6234e-10
199.6	--
199.7	--
199.8	--
[truncated: 1,003 more rows]

[truncated: 8 more sheets: fig3d, fig3e, fig 3f, fig3h, fig 3i, fig 4b, fig 4c, fig 4f]
